# Supplementary material for: Genetic variation in P-element dysgenic sterility is associated with double-strand break repair and alternative splicing of TE transcripts
Source: PLoS Genet. 2022 Dec 7;18(12):e1010080. doi: 10.1371/journal.pgen.1010080 (PMC9762592; doi:10.1371/journal.pgen.1010080)
Supplement: S5 Table — (XLS) [file pgen.1010080.s011.xls]

## Sheet: GeneExp_histoneAdded_outlierRem
Flybase Id	Gene symbol	Chrromosome	start	stop	baseMean	log2FoldChange	padj	arm
FBgn0010215	alpha-Cat	3L	23318646	23338100	2280.46	-0.0504992	0.723829	pericentromere
FBgn0011288	Snap25	3L	24074180	24299205	1.81848	1.94489	NA	pericentromere
FBgn0020660	eIF4B	3L	27842669	27858271	4230.37	0.23608	0.123404	pericentromere
FBgn0024733	RpL10	3L	23093190	23095471	19235.7	0.576049	0.00151605	pericentromere
FBgn0024804	Dbp80	3L	27279316	27422159	779.875	-0.0346185	0.864066	pericentromere
FBgn0028697	RpL15	3L	27267255	27268445	16922.1	0.597917	0.000185966	pericentromere
FBgn0028993	scro	3L	24724162	24758036	16.5522	1.09799	0.156815	pericentromere
FBgn0037207	Mes2	3L	22945657	22952248	1302.66	-0.27412	0.0646494	pericentromere
FBgn0039959	CG17514	3L	27967244	28012599	5596.27	-0.28004	0.189298	pericentromere
FBgn0039977	CG17454	3L	23715023	23716689	1467.61	0.596646	0.00174014	pericentromere
FBgn0040001	FASN3	3L	25752859	25762779	71.6186	-0.0913949	0.924603	pericentromere
FBgn0040020	MED21	3L	25114924	25115946	1914.02	0.606069	1.32582e-05	pericentromere
FBgn0040022	Set1	3L	25107594	25115180	1913.04	-0.207107	0.146622	pericentromere
FBgn0040045	CR12460	3L	24534090	24535468	4.19805	-0.504452	0.702901	pericentromere
FBgn0040056	CG17698	3L	23737960	23749058	1662.39	-0.151952	0.695112	pericentromere
FBgn0044510	mRpS5	3L	24537236	24543534	3972.11	0.239313	0.390633	pericentromere
FBgn0052230	ND-MLRQ	3L	23339326	23345936	2441.69	0.699071	3.95308e-05	pericentromere
FBgn0052350	Vps11	3L	23147656	23150499	2627.41	0.69155	0.000618144	pericentromere
FBgn0052457	CG32457	3L	22987642	22988262	0	NA	NA	pericentromere
FBgn0052461	CG32461	3L	22954421	22955302	0.0554417	0.293231	NA	pericentromere
FBgn0053217	CG33217	3L	23126025	23132209	1552.76	0.66376	0.0055064	pericentromere
FBgn0054031	CG34031	3L	23174446	23185750	2.14923	2.15328	NA	pericentromere
FBgn0058002	ND-AGGG	3L	24976254	24977118	1215.47	0.708558	0.0043375	pericentromere
FBgn0058045	CG40045	3L	24028515	24035859	2952.52	0.471944	0.0054581	pericentromere
FBgn0058160	CG40160	3L	26215815	26229433	608.14	0.413126	0.0463008	pericentromere
FBgn0058178	CG40178	3L	25798441	26014112	493.078	0.646285	0.056454	pericentromere
FBgn0058298	CG40298	3L	23726829	23727989	15.4282	0.722725	0.446676	pericentromere
FBgn0058354	CR40354	3L	25201942	25203341	19.9317	-2.98885	9.8565e-05	pericentromere
FBgn0058470	CG40470	3L	23839860	23986410	26.3201	1.4117	0.101971	pericentromere
FBgn0063670	CG40228	3L	27082091	27083906	609.404	0.778878	0.000214298	pericentromere
FBgn0084017	CR41454	3L	23136623	23138271	103.962	-0.428382	0.798321	pericentromere
FBgn0085599	CG41284	3L	26298455	26305572	0.142318	0.805995	NA	pericentromere
FBgn0085612	CR41320	3L	26165235	26178793	2.5405	0.903755	NA	pericentromere
FBgn0085734	CR40450	3L	25403776	25405940	2.99593	2.68001	NA	pericentromere
FBgn0085736	CG40472	3L	24927130	24927710	135.875	1.0123	0.316989	pericentromere
FBgn0085810	CR41597	3L	24553110	24554200	1057.85	0.107411	0.862061	pericentromere
FBgn0250816	AGO3	3L	23554593	23689640	3322.21	0.460394	0.00868704	pericentromere
FBgn0259697	nvd	3L	24324866	24401655	23.9498	1.19194	0.119312	pericentromere
FBgn0260008	UQCR-11	3L	25120709	25126171	1732.3	0.889067	3.00457e-05	pericentromere
FBgn0260469	CR14578	3L	27849226	27850751	12.6447	0.106065	0.95257	pericentromere
FBgn0260987	vtd	3L	27136525	27157999	2924.32	0.252413	0.0446828	pericentromere
FBgn0260997	CG42598	3L	26354140	26371356	253.705	3.3905	2.6822e-08	pericentromere
FBgn0261639	CR42722	3L	24546138	24546986	0	NA	NA	pericentromere
FBgn0261640	CR42723	3L	24549636	24550445	28.3335	-24.1854	NA	pericentromere
FBgn0262509	nrm	3L	22998372	23040300	48.1501	-0.70788	0.125656	pericentromere
FBgn0262789	CR43170	3L	27170036	27170567	1.4287	-0.791069	NA	pericentromere
FBgn0264492	CkIIalpha	3L	23097072	23103460	8096.25	0.424784	0.000195894	pericentromere
FBgn0264699	CG43968	3L	23784231	23787405	2.49277	-0.426909	NA	pericentromere
FBgn0266347	nAChRalpha4	3L	23206669	23287448	637.128	0.492115	0.0227791	pericentromere
FBgn0267429	CG45782	3L	25236940	25670980	4.81432	0.0730525	0.970552	pericentromere
FBgn0000500	Dsk	3R	4189692	4190260	1.18187	0.595458	NA	pericentromere
FBgn0003882	tub	3R	4387742	4389813	1061.63	-0.042811	0.798345	pericentromere
FBgn0010225	Gel	3R	4235217	4241057	213.812	0.298593	0.663894	pericentromere
FBgn0010247	Parp	3R	3461351	3587054	1659.49	0.719006	8.54567e-05	pericentromere
FBgn0015331	abs	3R	4233047	4235041	394.022	-0.140527	0.278534	pericentromere
FBgn0027341	Gfat1	3R	4126442	4137882	23.7542	0.28159	0.779237	pericentromere
FBgn0027866	CG9776	3R	4327814	4334071	1400.93	-0.102968	0.504525	pericentromere
FBgn0027930	MP1	3R	4307908	4309835	71.9518	0.0473863	0.940503	pericentromere
FBgn0037213	CG12581	3R	4174632	4186751	147.974	-0.134054	0.716027	pericentromere
FBgn0037215	beta-Man	3R	4197206	4204572	245.859	0.34481	0.687559	pericentromere
FBgn0037217	CG14636	3R	4204493	4215314	11.725	1.14272	0.190939	pericentromere
FBgn0037218	aux	3R	4211783	4227518	1945.61	-0.333603	0.0233714	pericentromere
FBgn0037220	CG14641	3R	4230779	4232342	1229.85	0.0458577	0.784556	pericentromere
FBgn0037222	CG14642	3R	4241045	4242717	1.05766	-0.0409003	NA	pericentromere
FBgn0037223	TwdlU	3R	4243606	4245511	0.345569	-0.78463	NA	pericentromere
FBgn0037224	TwdlF	3R	4247020	4248313	0.284636	1.18728	NA	pericentromere
FBgn0037225	TwdlG	3R	4248723	4251341	0	NA	NA	pericentromere
FBgn0037227	TwdlV	3R	4254708	4255833	0.189121	-1.08612	NA	pericentromere
FBgn0037228	CG1092	3R	4266770	4268316	2.38123	2.16603	NA	pericentromere
FBgn0037229	CG9766	3R	4269221	4277928	0	NA	NA	pericentromere
FBgn0037230	Nepl11	3R	4292274	4294840	1.07401	1.59716	NA	pericentromere
FBgn0037231	Vps24	3R	4307435	4310947	608.886	0.201881	0.159943	pericentromere
FBgn0037232	Suv3	3R	4311555	4315398	398.32	0.367224	0.00726265	pericentromere
FBgn0037234	CG9795	3R	4319683	4326379	1083.75	-0.009477	0.956008	pericentromere
FBgn0037235	CG1103	3R	4337755	4339914	666.489	0.292736	0.0557595	pericentromere
FBgn0037236	Skp2	3R	4334879	4337674	1222.73	0.0276379	0.892478	pericentromere
FBgn0037238	CG1090	3R	4359883	4366855	1.79404	-0.320888	NA	pericentromere
FBgn0037239	Sfxn1-3	3R	4378600	4381210	444.148	-0.124783	0.677603	pericentromere
FBgn0037240	Cont	3R	4381306	4387018	1697.68	-0.130371	0.279864	pericentromere
FBgn0037241	CG14646	3R	4390366	4392111	414.574	0.417631	0.131763	pericentromere
FBgn0037242	CG9855	3R	4395979	4397875	684.418	-0.0372252	0.786809	pericentromere
FBgn0037244	CG14647	3R	4400510	4402017	665.563	0.56922	4.94887e-07	pericentromere
FBgn0037248	srl	3R	4422483	4429335	7090.81	-0.111993	0.119266	pericentromere
FBgn0037249	eIF3a	3R	4429798	4433895	6162.94	0.266216	0.0174078	pericentromere
FBgn0037250	CG1074	3R	4433965	4436175	596.482	0.0959868	0.582393	pericentromere
FBgn0037251	CG9804	3R	4436222	4437329	197.888	0.35291	0.573667	pericentromere
FBgn0037252	CG14650	3R	4437387	4441328	1680.43	-0.528748	0.000257718	pericentromere
FBgn0037254	CG14651	3R	4480812	4484215	3.51557	-0.132858	NA	pericentromere
FBgn0037255	Fip1	3R	4485008	4487677	1172.44	0.126024	0.32076	pericentromere
FBgn0037260	Mur82C	3R	4541356	4543215	1.45237	-2.13738	NA	pericentromere
FBgn0039955	CG41099	3R	3846729	3868401	3946.29	0.227377	0.126085	pericentromere
FBgn0039987	CR12798	3R	1031171	1031354	0	NA	NA	pericentromere
FBgn0040687	CG14645	3R	4335098	4335506	0	NA	NA	pericentromere
FBgn0041605	cpx	3R	4280221	4304604	5.38363	-0.640754	0.715805	pericentromere
FBgn0041621	Or82a	3R	4256972	4258444	0	NA	NA	pericentromere
FBgn0051516	CG31516	3R	4218463	4220130	1.71068	1.44205	NA	pericentromere
FBgn0051522	CG31522	3R	4441415	4462883	469.967	-0.340282	0.0488146	pericentromere
FBgn0051523	CG31523	3R	4465421	4479207	1351.41	-0.119612	0.460027	pericentromere
FBgn0051525	CG31525	3R	4427030	4428200	8.2005	0.688026	0.555176	pericentromere
FBgn0051528	CG31528	3R	4416438	4417665	0.283649	-0.41416	NA	pericentromere
FBgn0052944	CG32944	3R	4407227	4419578	6.62164	0.596925	0.739518	pericentromere
FBgn0053294	CR33294	3R	4186963	4196210	5.84195	0.883013	0.542567	pericentromere
FBgn0058182	CR40182	3R	2156916	2157206	0.767848	1.09269	NA	pericentromere
FBgn0058198	CG40198	3R	4160610	4162235	1.17207	1.8466	NA	pericentromere
FBgn0069923	CG41128	3R	3750363	3752353	703.79	0.905419	0.00860479	pericentromere
FBgn0085334	CG34305	3R	4242785	4243146	0.318321	-1.54495	NA	pericentromere
FBgn0085386	CG34357	3R	4491943	4558067	10.1191	-0.225269	0.870901	pericentromere
FBgn0085454	CG34425	3R	4504612	4506365	0.492147	0.383887	NA	pericentromere
FBgn0085804	CR41571	3R	722370	722621	0	NA	NA	pericentromere
FBgn0086378	Alg-2	3R	3623143	3627690	890.42	0.743604	5.04461e-05	pericentromere
FBgn0086605	CG9853	3R	4398381	4402027	752.441	0.386704	0.0503754	pericentromere
FBgn0086608	CG34112	3R	4391711	4394259	12.3687	0.126489	0.921101	pericentromere
FBgn0086917	spok	3R	3322810	3354486	0.926148	-0.350502	NA	pericentromere
FBgn0250821	CG14644	3R	4251894	4253043	0.572213	-1.66979	NA	pericentromere
FBgn0259821	CG42402	3R	4077939	4104326	7.84027	-0.619549	0.623014	pericentromere
FBgn0261086	Syt14	3R	4314455	4319069	3.48648	-0.533334	NA	pericentromere
FBgn0261434	hkb	3R	4345015	4346646	1.77113	-0.312326	NA	pericentromere
FBgn0261436	DhpD	3R	4227387	4229238	504.742	0.283992	0.225772	pericentromere
FBgn0263594	lost	3R	4403076	4407182	17011.4	0.12638	0.164823	pericentromere
FBgn0263977	Tim17b	3R	3734855	3745306	2230.67	0.480785	0.00325302	pericentromere
FBgn0267430	Pzl	3R	2554162	3263582	2.82788	1.0066	NA	pericentromere
FBgn0267431	Myo81F	3R	567076	2532932	7.15656	0.947387	0.444123	pericentromere
FBgn0003559	su(f)	X	23096771	23101431	314.618	-0.317817	0.25629	pericentromere
FBgn0016975	stnB	X	22980722	23004648	16.1615	-0.406657	0.590634	pericentromere
FBgn0016976	stnA	X	22980722	23004648	16.1615	-0.406657	0.590634	pericentromere
FBgn0039941	CG17167	X	23068301	23081144	86.8682	-0.870107	0.0349494	pericentromere
FBgn0039942	CG17163	X	23080759	23082709	1566.21	0.163748	0.268276	pericentromere
FBgn0039943	CG17168	X	23082738	23084576	1496.33	0.0898331	0.354035	pericentromere
FBgn0039944	CG17162	X	23084960	23096735	3656.74	0.41952	0.00437235	pericentromere
FBgn0039945	CG17159	X	23084960	23092631	94.4805	0.125718	0.887069	pericentromere
FBgn0039946	ATbp	X	23106003	23108331	389.241	0.186671	0.198803	pericentromere
FBgn0039965	Coa7	X	23013495	23016586	1124.69	0.216402	0.0832372	pericentromere
FBgn0039966	Rab21	X	23012140	23013409	407.432	0.237301	0.0728015	pericentromere
FBgn0040031	CG12061	X	23036066	23047678	1.77107	2.29059	NA	pericentromere
FBgn0040514	CG17169	X	23084672	23085536	78.9319	-1.18544	0.0302659	pericentromere
FBgn0044872	FucTC	X	23008766	23011303	6.24716	1.0159	0.449387	pericentromere
FBgn0069938	CG41106	X	22945321	22946339	1.17699	0.20937	NA	pericentromere
FBgn0069973	CG40485	X	22960609	22962360	1.24997	-0.672077	NA	pericentromere
FBgn0085765	2SrRNA-Psi:CR40677	X	23205409	23205438	0	NA	NA	pericentromere
FBgn0085771	28SrRNA-Psi:CR40741	X	23239718	23240975	59.3822	0.0331508	0.973934	pericentromere
FBgn0085813	18SrRNA-Psi:CR41602	X	23211192	23213166	47488.5	0.684909	0.225286	pericentromere
FBgn0085819	28SrRNA-Psi:CR41609	X	23261772	23262666	0.063221	0.224531	NA	pericentromere
FBgn0263829	CG34334	X	22872812	22875367	1.30972	-1.96319	NA	pericentromere
FBgn0263830	CG40486	X	22958856	22960091	7.34441	0.156445	0.919516	pericentromere
FBgn0265767	zyd	X	23022898	23035550	948.677	-0.0657948	0.810633	pericentromere
FBgn0267513	28SrRNA-Psi:CR45853	X	23200802	23201056	15.0261	0.305997	0.690676	pericentromere
FBgn0267514	5.8SrRNA-Psi:CR45854	X	23205258	23205380	0	NA	NA	pericentromere
FBgn0267515	28SrRNA-Psi:CR45855	X	23205822	23206525	5226.79	1.09472	0.0445243	pericentromere
FBgn0267517	5.8SrRNA-Psi:CR45857	X	23213889	23214011	0	NA	NA	pericentromere
FBgn0267518	2SrRNA-Psi:CR45858	X	23214040	23214069	0	NA	NA	pericentromere
FBgn0267519	28SrRNA-Psi:CR45859	X	23214452	23217140	3444.49	0.684072	0.361973	pericentromere
FBgn0267520	28SrRNA-Psi:CR45860	X	23270802	23271158	554.74	2.11807	0.185263	pericentromere
FBgn0267521	18SrRNA-Psi:CR45861	X	23280998	23282931	8437.79	0.740356	0.25395	pericentromere
FBgn0267522	28SrRNA-Psi:CR45862	X	23278007	23280010	11381.8	0.727561	0.133409	pericentromere
FBgn0267523	5.8SrRNA-Psi:CR45863	X	23291549	23291671	0	NA	NA	pericentromere
FBgn0000384	cta	2L	22981816	22992951	1972.5	0.205952	0.17971	pericentromere
FBgn0002566	lt	2L	22924795	22943135	837.304	0.397786	0.0138126	pericentromere
FBgn0032979	Clamp	2L	22165720	22169143	2732.82	0.195603	0.134957	pericentromere
FBgn0032981	CG3635	2L	22175415	22183991	1.00886	-1.54435	NA	pericentromere
FBgn0032986	CG3262	2L	22239916	22246988	669.924	0.422474	0.00970787	pericentromere
FBgn0032987	RpL21	2L	22247111	22247875	15628.1	0.41305	0.025582	pericentromere
FBgn0032988	Tif-IA	2L	22249876	22258260	2166.14	0.463014	0.0334945	pericentromere
FBgn0039958	CG12567	2L	23161122	23174484	4739.09	0.791684	1.2089e-06	pericentromere
FBgn0039972	CG17018	2L	22308755	22368796	14253.6	-0.194214	0.436352	pericentromere
FBgn0040009	CG17490	2L	22537668	22540597	767.78	-0.0720368	0.758109	pericentromere
FBgn0040010	CG17493	2L	22550064	22556295	1704.12	0.587935	0.0225566	pericentromere
FBgn0040011	Slmap	2L	22579072	22585843	2086.91	-0.0889522	0.540264	pericentromere
FBgn0041004	CG17715	2L	22844220	22854541	1708.38	0.585651	0.000166466	pericentromere
FBgn0042701	CR12628	2L	22226152	22226771	1.48567	-0.258243	NA	pericentromere
FBgn0058005	CR40005	2L	22949038	22950476	0.267188	-1.28271	NA	pericentromere
FBgn0058006	CG40006	2L	22622417	22756349	622.051	0.699414	1.49001e-07	pericentromere
FBgn0058439	CG40439	2L	22797519	22798276	676.731	1.37834	3.91836e-09	pericentromere
FBgn0063368	Gpb5	2L	23311700	23312464	8.35193	0.882374	0.262947	pericentromere
FBgn0064225	RpL5	2L	22532279	22536884	24698.4	0.433678	0.0101846	pericentromere
FBgn0085664	CR41519	2L	23415916	23416153	0.333402	-1.23052	NA	pericentromere
FBgn0086683	Spf45	2L	23066874	23068386	1051.56	0.441467	0.0175208	pericentromere
FBgn0250907	Cht10	2L	22999574	23025915	120.916	0.34874	0.33606	pericentromere
FBgn0259683	Ir40a	2L	22189526	22214376	3.25056	2.11903	NA	pericentromere
FBgn0260435	CR42530	2L	23320508	23324192	0.238682	-1.40233	NA	pericentromere
FBgn0263091	CR43359	2L	22340622	22341291	9.4275	-0.189502	0.888417	pericentromere
FBgn0267976	Tim23	2L	23312465	23313578	2196.58	0.284096	0.0230557	pericentromere
FBgn0003256	rl	2R	1071462	1125927	2937.96	0.693389	4.40026e-05	pericentromere
FBgn0013348	TpnC41C	2R	5065237	5070210	0.561695	-1.35382	NA	pericentromere
FBgn0020908	Scp1	2R	2932595	2968052	24.5754	1.96491	0.00246137	pericentromere
FBgn0026238	gus	2R	5116990	5128321	3372.17	0.421314	0.0205261	pericentromere
FBgn0026401	Nipped-B	2R	4691672	4729017	6919.92	0.0759782	0.723774	pericentromere
FBgn0027507	CG1344	2R	5653676	5656778	1135.03	0.596088	0.077121	pericentromere
FBgn0032997	CG17486	2R	4619030	4620833	1121.54	0.160577	0.197705	pericentromere
FBgn0033000	CG14464	2R	4829246	4830587	3882.25	1.07321	1.90813e-05	pericentromere
FBgn0033005	CG3107	2R	5090581	5095090	3026.2	0.530631	0.0208199	pericentromere
FBgn0033010	Atf6	2R	5144733	5154756	1409.45	0.684897	0.000133524	pericentromere
FBgn0033015	d4	2R	5259004	5295965	2072.22	0.0878712	0.388112	pericentromere
FBgn0033017	CG10465	2R	5339706	5340995	1289.04	0.423973	0.0494274	pericentromere
FBgn0033019	CG10395	2R	5350477	5351972	809.788	0.266657	0.0194908	pericentromere
FBgn0033020	COX4L	2R	5353994	5354723	2.06588	0.812479	NA	pericentromere
FBgn0033021	CG10417	2R	5360331	5363104	3353.14	0.0705061	0.611228	pericentromere
FBgn0033027	TpnC4	2R	5503437	5507866	2.8379	0.921584	NA	pericentromere
FBgn0033028	CG11665	2R	5640915	5652815	1340.84	0.44754	0.0758729	pericentromere
FBgn0033029	Not3	2R	5656406	5663222	3540.03	-0.0343006	0.852214	pericentromere
FBgn0033031	CG8245	2R	5668383	5669986	10.3322	1.95784	0.0618675	pericentromere
FBgn0033032	kune	2R	5671741	5672800	443.23	0.255538	0.0259857	pericentromere
FBgn0033033	scaf	2R	5676750	5691723	24.0155	-0.272046	0.732672	pericentromere
FBgn0039969	Fis1	2R	5603587	5604834	1110.57	1.08409	8.43837e-11	pericentromere
FBgn0039970	CG17508	2R	5608635	5611586	1916.06	0.620896	0.00055314	pericentromere
FBgn0039979	CR40282	2R	4730439	4731241	0.347445	0.222729	NA	pericentromere
FBgn0039993	CG17691	2R	1590484	1596457	1747.84	0.50747	0.00234483	pericentromere
FBgn0039994	conu	2R	4744348	4758048	2926.6	0.384354	0.0358873	pericentromere
FBgn0040005	CG17883	2R	4671853	4673639	1623.06	0.438707	0.0474734	pericentromere
FBgn0040007	RpL38	2R	4515388	4516458	4714.82	0.911519	0.00117389	pericentromere
FBgn0040849	Ir41a	2R	4917519	5021955	2.55888	3.40448	NA	pericentromere
FBgn0046692	Stlk	2R	4546691	4565281	1433.76	0.766187	0.0050974	pericentromere
FBgn0046706	Haspin	2R	4014111	4049342	1957.3	0.698463	0.00018096	pericentromere
FBgn0050438	CG30438	2R	5496674	5549543	118.197	2.16039	0.0193744	pericentromere
FBgn0050440	CG30440	2R	5468319	5495861	942.564	0.448916	0.0343106	pericentromere
FBgn0050441	IFT20	2R	5351717	5352122	6.17046	0.945686	0.502053	pericentromere
FBgn0053554	Nipped-A	2R	5177965	5251022	3466.91	-0.331793	0.11755	pericentromere
FBgn0058068	CR40068	2R	1618172	1618585	0	NA	NA	pericentromere
FBgn0058100	CR40100	2R	2374631	2375134	4.52513	2.04848	0.284765	pericentromere
FBgn0058191	CG40191	2R	1264140	1267747	2593.25	0.413031	0.00882328	pericentromere
FBgn0058263	MFS17	2R	2494742	2565385	702.087	0.8227	0.000235904	pericentromere
FBgn0058461	CR40461	2R	3590030	3590420	7.35126	1.43369	0.0676953	pericentromere
FBgn0069969	CG40498	2R	924636	951252	25.0157	0.385394	0.555552	pericentromere
FBgn0084049	CR41440	2R	4731514	4732343	1.64644	-0.730622	NA	pericentromere
FBgn0085512	RYa	2R	3647346	3647765	0.133594	-0.886298	NA	pericentromere
FBgn0085569	CG41242	2R	3363857	3364402	0.279748	-0.88295	NA	pericentromere
FBgn0085570	CR41243	2R	3334854	3336160	0.275687	1.1896	NA	pericentromere
FBgn0085638	CG41378	2R	2770380	2846708	443.67	1.17636	0.118372	pericentromere
FBgn0085732	CR40190	2R	1211067	1213666	24.809	-2.39918	0.00639033	pericentromere
FBgn0085784	CR41379	2R	1806864	1807342	0.115706	0.518485	NA	pericentromere
FBgn0085786	CR41501	2R	3524536	3526047	20.6389	1.24074	0.214201	pericentromere
FBgn0087011	CG41520	2R	1649061	1778937	15.5944	0.867252	0.433421	pericentromere
FBgn0250830	CG12547	2R	4785855	4788965	1230.13	0.280007	0.0807363	pericentromere
FBgn0260798	Gprk1	2R	4322295	4471060	1785.04	0.368549	0.0159759	pericentromere
FBgn0260799	p120ctn	2R	4595288	4609492	5772.8	0.622759	3.94961e-05	pericentromere
FBgn0260995	dpr21	2R	3066499	3191011	0.663868	1.72382	NA	pericentromere
FBgn0261387	CG17528	2R	4815426	4824319	2280.1	0.517801	0.0228755	pericentromere
FBgn0261403	sxc	2R	5307288	5329555	2397.76	0.129584	0.374569	pericentromere
FBgn0261505	CR42653	2R	1207416	1209312	40.9579	-3.77648	2.31417e-05	pericentromere
FBgn0262115	CG17683	2R	4130974	4133484	1853.34	0.288802	0.0191561	pericentromere
FBgn0262116	RNASEK	2R	4186835	4188127	625.215	0.748228	0.000453969	pericentromere
FBgn0262117	IntS3	2R	4235779	4242934	1792.25	0.0840465	0.682987	pericentromere
FBgn0262123	l(2)41Ab	2R	1349392	1443935	110.769	-0.174766	0.81461	pericentromere
FBgn0262124	uex	2R	3900285	3949425	4356.2	0.428467	0.00593497	pericentromere
FBgn0262970	CR43281	2R	4780311	4783646	25.5397	0.260248	0.792339	pericentromere
FBgn0263092	CR43360	2R	5081884	5082431	0.221767	1.03797	NA	pericentromere
FBgn0263780	CG17684	2R	1866080	2262115	115.203	-0.141238	0.878222	pericentromere
FBgn0264911	CG44102	2R	4895730	4907685	3.55686	0.858624	NA	pericentromere
FBgn0266762	CR45227	2R	3468952	3470223	0.685507	2.62295	NA	pericentromere
FBgn0267398	Yeti	2R	1343403	1345119	2645.43	0.586727	4.07056e-06	pericentromere
FBgn0267428	CG45781	2R	326768	705848	47.2053	2.43469	0.0011451	pericentromere
FBgn0267861	Maf1	2R	1512810	1527095	1766.19	0.630957	0.0135004	pericentromere
FBgn0284080	CG46302	2R	854814	855571	60.7074	1.61616	0.0202077	pericentromere
FBgn0000017	Abl	3L	16615866	16647882	1737.07	-0.69262	9.33105e-06	euchromatin
FBgn0000038	nAChRbeta1	3L	4429349	4435993	2.43966	-0.197885	NA	euchromatin
FBgn0000045	Act79B	3L	21985210	21987190	2.33055	-1.10746	NA	euchromatin
FBgn0000100	RpLP0	3L	22075867	22077487	15168.4	0.153001	0.38098	euchromatin
FBgn0000109	Aprt	3L	1883795	1885019	312.072	0.238352	0.485567	euchromatin
FBgn0000115	Arl1	3L	15983135	15984362	780.276	0.241461	0.0784777	euchromatin
FBgn0000116	Argk	3L	9048781	9066027	5491.26	0.432184	1.05172e-09	euchromatin
FBgn0000121	Arr2	3L	8647261	8648936	0	NA	NA	euchromatin
FBgn0000212	brm	3L	15970082	15982869	2614.49	-0.615742	0.000133895	euchromatin
FBgn0000216	Brd	3L	14972667	14973198	1.02012	-0.475679	NA	euchromatin
FBgn0000261	Cat	3L	18822604	18828188	1140.25	0.188192	0.457792	euchromatin
FBgn0000355	Cp15	3L	8728481	8729066	20774.1	-1.08752	0.000341099	euchromatin
FBgn0000356	Cp16	3L	8731944	8732599	1834.11	-1.46727	9.17496e-08	euchromatin
FBgn0000357	Cp18	3L	8726791	8727613	8833.61	-1.29244	0.00143954	euchromatin
FBgn0000358	Cp19	3L	8729865	8730604	7306.85	-1.18651	4.40026e-05	euchromatin
FBgn0000404	CycA	3L	11826719	11833578	16531	0.138361	0.251955	euchromatin
FBgn0000411	D	3L	14175610	14178620	0	NA	NA	euchromatin
FBgn0000414	Dab	3L	16712126	16724575	1151.6	-0.921509	1.35288e-05	euchromatin
FBgn0000449	dib	3L	4062292	4064551	15.7311	-0.276461	0.797578	euchromatin
FBgn0000451	ect	3L	10190276	10201837	1.95597	-0.430209	NA	euchromatin
FBgn0000489	Pka-C3	3L	15925805	15954797	245.11	-0.329596	0.196989	euchromatin
FBgn0000541	E(bx)	3L	233926	246912	8655.74	-0.68203	0.00561564	euchromatin
FBgn0000543	ecd	3L	2263581	2265857	433.961	-0.106364	0.627454	euchromatin
FBgn0000551	Edg78E	3L	21296763	21297803	0.144351	-0.797939	NA	euchromatin
FBgn0000560	eg	3L	21808703	21817600	0	NA	NA	euchromatin
FBgn0000565	Eip71CD	3L	15511052	15513202	317.999	0.684849	4.50522e-05	euchromatin
FBgn0000567	Eip74EF	3L	17558672	17619325	221.214	-0.585079	0.0140079	euchromatin
FBgn0000568	Eip75B	3L	17950953	18064696	1364.72	-0.0195166	0.92969	euchromatin
FBgn0000575	emc	3L	749400	753492	1370.31	0.154163	0.195929	euchromatin
FBgn0000592	Est-6	3L	12188818	12190705	4.52733	-0.192926	0.916504	euchromatin
FBgn0000594	Est-P	3L	12190733	12192528	3.81834	1.41365	NA	euchromatin
FBgn0000625	eyg	3L	12462537	12468021	0.889507	-2.19141	NA	euchromatin
FBgn0000629	E(z)	3L	10634575	10638130	772.618	-0.00269865	0.982832	euchromatin
FBgn0000639	Fbp1	3L	14094589	14098053	0.442547	0.981146	NA	euchromatin
FBgn0001078	ftz-f1	3L	18750607	18801309	3694.9	-0.627064	0.00107941	euchromatin
FBgn0001085	fz	3L	14274343	14368639	1030.09	-0.412284	0.00477019	euchromatin
FBgn0001099	gdl	3L	15509445	15511047	423.794	0.44985	0.597178	euchromatin
FBgn0001104	Galphai	3L	6972750	6980044	2153.58	-0.0413339	0.727396	euchromatin
FBgn0001108	DCTN1-p150	3L	13929387	13934656	1453.53	-0.187944	0.0902071	euchromatin
FBgn0001120	gnu	3L	14802380	14803360	4228.33	0.251738	0.0180404	euchromatin
FBgn0001134	Grd	3L	17823333	17839767	1.73119	1.11789	NA	euchromatin
FBgn0001168	h	3L	8675759	8679253	378.339	0.197511	0.465817	euchromatin
FBgn0001179	hay	3L	10631079	10633969	597.144	0.00155216	0.996732	euchromatin
FBgn0001208	Hn	3L	7760453	7763166	6.4242	1.77646	0.284814	euchromatin
FBgn0001216	Hsc70-1	3L	13974061	13977761	1.67575	-0.694214	NA	euchromatin
FBgn0001223	Hsp22	3L	9372931	9374964	618.162	0.455902	0.0615503	euchromatin
FBgn0001224	Hsp23	3L	9381882	9382765	132.459	0.374678	0.71978	euchromatin
FBgn0001225	Hsp26	3L	9376418	9377427	17947.1	0.566715	1.34628e-07	euchromatin
FBgn0001226	Hsp27	3L	9384063	9385694	11769.4	0.204994	0.108402	euchromatin
FBgn0001227	Hsp67Ba	3L	9377802	9379534	35.8583	-0.230477	0.814736	euchromatin
FBgn0001228	CG4456	3L	9372722	9374964	17.1534	0.721189	0.385549	euchromatin
FBgn0001229	Hsp67Bc	3L	9371511	9372497	5.2848	2.44459	0.177459	euchromatin
FBgn0001233	Hsp83	3L	3192969	3197059	31497	0.280991	0.000263873	euchromatin
FBgn0001247	Ide	3L	20371672	20375896	721.037	-0.171763	0.376869	euchromatin
FBgn0001248	Idh	3L	8356404	8360906	4613.91	0.122001	0.335886	euchromatin
FBgn0001253	ImpE1	3L	8372405	8391171	0.252965	0.194684	NA	euchromatin
FBgn0001254	ImpE2	3L	3510974	3512681	0.316105	0.89521	NA	euchromatin
FBgn0001256	ImpL1	3L	13382765	13383999	0.0890627	-0.690544	NA	euchromatin
FBgn0001257	ImpL2	3L	4224006	4236147	1507.21	-0.379902	0.0910584	euchromatin
FBgn0001258	Ldh	3L	6259105	6262694	10.9709	0.341671	0.828246	euchromatin
FBgn0001259	in	3L	20367198	20370259	0.467353	-1.28782	NA	euchromatin
FBgn0001316	klar	3L	434083	540614	4168.02	-0.523432	3.48926e-05	euchromatin
FBgn0001320	kni	3L	20692330	20695378	2.04606	2.35571	NA	euchromatin
FBgn0001323	knrl	3L	20597141	20620659	1.055	0.771086	NA	euchromatin
FBgn0001324	kto	3L	19836614	19844944	841.683	-0.462792	0.00599838	euchromatin
FBgn0002183	dre4	3L	1871574	1876312	3936.99	0.00761246	0.960338	euchromatin
FBgn0002283	l(3)73Ah	3L	16588475	16590132	1417.82	0.272337	0.0106199	euchromatin
FBgn0002284	Prosbeta6	3L	16609400	16610418	1244.44	0.322857	0.00856567	euchromatin
FBgn0002440	l(3)mbn	3L	6123934	6128807	1.29817	2.84306	NA	euchromatin
FBgn0002466	sti	3L	12507998	12514815	1273.32	-0.262659	0.117879	euchromatin
FBgn0002526	LanA	3L	6203831	6218022	1053.82	-0.401492	0.0594645	euchromatin
FBgn0002564	Lsp1gamma	3L	66430	68995	8.08194	-0.514611	0.729257	euchromatin
FBgn0002565	Lsp2	3L	12129393	12131869	10.5541	-0.743952	0.673708	euchromatin
FBgn0002573	sens	3L	13396228	13401125	1.46154	1.93334	NA	euchromatin
FBgn0002638	Rcc1	3L	5930262	5932773	3894.96	-0.06205	0.38434	euchromatin
FBgn0002775	msl-3	3L	7123213	7125533	1163.3	0.0113413	0.948635	euchromatin
FBgn0002778	mnd	3L	14985100	14991667	761.278	-0.289155	0.0121042	euchromatin
FBgn0002842	sa	3L	21405425	21406738	3.21897	0.125045	NA	euchromatin
FBgn0002872	mu2	3L	1942734	1947475	1220.33	-0.360318	0.0946365	euchromatin
FBgn0002899	mus301	3L	8137808	8142014	627.232	-0.207281	0.106274	euchromatin
FBgn0002901	mus304	3L	18109814	18112847	406.496	-0.229623	0.291921	euchromatin
FBgn0002909	mus312	3L	7329132	7333471	283.171	-0.080508	0.83431	euchromatin
FBgn0002926	ndl	3L	6593938	6603366	740.255	-0.90284	0.017207	euchromatin
FBgn0002945	nkd	3L	19003741	19045449	57.7273	0.14382	0.83445	euchromatin
FBgn0003034	SP	3L	13301635	13301922	0	NA	NA	euchromatin
FBgn0003041	pbl	3L	7896109	7911954	2306.1	-0.0866963	0.563357	euchromatin
FBgn0003042	Pc	3L	21306138	21318020	1672.76	-0.029419	0.895057	euchromatin
FBgn0003076	Pgm1	3L	16126018	16128531	1581.67	0.381656	0.00795556	euchromatin
FBgn0003089	pip	3L	19298623	19337609	65.7082	-0.474472	0.494271	euchromatin
FBgn0003124	polo	3L	20309654	20313466	4381.54	-0.0450931	0.694061	euchromatin
FBgn0003149	Prm	3L	8732858	8745310	205.512	0.563374	0.371387	euchromatin
FBgn0003206	Ras64B	3L	4139076	4141398	956.696	0.00149204	0.992613	euchromatin
FBgn0003250	Rh4	3L	16852527	16862517	2.01515	-1.02222	NA	euchromatin
FBgn0003292	rt	3L	11584122	11587770	589.817	-0.29937	0.161195	euchromatin
FBgn0003295	ru	3L	1370628	1387437	1.45083	0.149765	NA	euchromatin
FBgn0003373	Sgs3	3L	11512221	11513402	0.137844	0.777008	NA	euchromatin
FBgn0003377	Sgs7	3L	11509861	11510247	0	NA	NA	euchromatin
FBgn0003378	Sgs8	3L	11508967	11509394	1.14433	-0.976456	NA	euchromatin
FBgn0003388	shd	3L	14614458	14622205	10.7622	-0.805787	0.488832	euchromatin
FBgn0003410	sina	3L	16853751	16858712	1942.47	-0.102447	0.432654	euchromatin
FBgn0003415	skd	3L	20992814	21027434	3816.45	-0.778891	0.000341099	euchromatin
FBgn0003459	stwl	3L	14402930	14409939	971.368	-0.203143	0.322085	euchromatin
FBgn0003462	Sod1	3L	11112281	11113740	3445.2	0.37275	0.00448752	euchromatin
FBgn0003486	spo	3L	5590083	5592571	72.2376	0.214175	0.777614	euchromatin
FBgn0003515	st	3L	16497651	16500460	4.16702	-0.474784	0.792684	euchromatin
FBgn0003683	term	3L	18592303	18593771	0	NA	NA	euchromatin
FBgn0003710	tipE	3L	4188499	4193788	4.81173	0.902317	0.638295	euchromatin
FBgn0003741	tra	3L	16590059	16591050	178.836	0.600738	0.187125	euchromatin
FBgn0003744	trc	3L	19830864	19834304	1554.98	0.0453633	0.806686	euchromatin
FBgn0003943	Ubi-p63E	3L	3899259	3903184	8654.66	0.348153	0.00420032	euchromatin
FBgn0003984	vn	3L	5813338	5845664	26.7458	-0.0339353	0.975244	euchromatin
FBgn0003997	hid	3L	18167745	18185641	399.302	0.0543877	0.786809	euchromatin
FBgn0004052	Z600	3L	15509061	15509513	0.0977619	0.472658	NA	euchromatin
FBgn0004108	Nrt	3L	16766072	16777465	437.614	-0.344632	0.0351349	euchromatin
FBgn0004167	kst	3L	3336860	3368133	1967.38	-0.778588	0.000340397	euchromatin
FBgn0004179	Csp	3L	22267382	22273745	1422.73	-0.391456	0.0201199	euchromatin
FBgn0004228	mex1	3L	15517424	15519592	0.629123	-1.26038	NA	euchromatin
FBgn0004244	Rdl	3L	9145838	9182149	0.44267	0.247544	NA	euchromatin
FBgn0004372	aly	3L	3024129	3026521	2.65323	-0.607748	NA	euchromatin
FBgn0004373	fwd	3L	305393	319884	2298.41	-0.624131	0.000314223	euchromatin
FBgn0004378	Klp61F	3L	1241568	1245910	937.802	-0.0414156	0.907708	euchromatin
FBgn0004379	Klp67A	3L	9362636	9367046	1158.17	-0.243901	0.158743	euchromatin
FBgn0004380	Klp64D	3L	5356864	5359392	605.272	0.58051	0.499972	euchromatin
FBgn0004381	Klp68D	3L	11795614	11798875	823.569	-0.254145	0.0666443	euchromatin
FBgn0004390	RasGAP1	3L	9839093	9855285	2141.58	-0.48938	3.33072e-05	euchromatin
FBgn0004396	CrebA	3L	15535395	15553214	713.743	-0.401294	0.205909	euchromatin
FBgn0004401	Pep	3L	17638103	17645036	3865.33	-0.339818	0.00975704	euchromatin
FBgn0004414	msopa	3L	22082720	22083367	0.0472802	-0.462459	NA	euchromatin
FBgn0004425	LysB	3L	1207371	1207981	0.375122	1.27804	NA	euchromatin
FBgn0004426	LysC	3L	1210485	1210726	0.0977619	0.472658	NA	euchromatin
FBgn0004427	LysD	3L	1210717	1211196	0.260965	-1.1981	NA	euchromatin
FBgn0004428	LysE	3L	1212827	1213406	0	NA	NA	euchromatin
FBgn0004429	LysP	3L	1218082	1218696	0	NA	NA	euchromatin
FBgn0004430	LysS	3L	1227747	1228238	0	NA	NA	euchromatin
FBgn0004431	LysX	3L	1194739	1195302	0.225565	-0.680067	NA	euchromatin
FBgn0004449	Ten-m	3L	22293044	22407863	640.772	-0.899329	0.00286327	euchromatin
FBgn0004465	Su(P)	3L	16610662	16612199	471.007	0.289235	0.13914	euchromatin
FBgn0004513	Mdr65	3L	6240500	6245746	17.8578	-0.306331	0.777614	euchromatin
FBgn0004514	Oct-TyrR	3L	22035003	22065279	3.85654	0.542359	NA	euchromatin
FBgn0004516	Gad1	3L	4074077	4088744	0	NA	NA	euchromatin
FBgn0004552	Akh	3L	4141467	4142070	0.831304	2.15008	NA	euchromatin
FBgn0004556	Dbp73D	3L	16728496	16730818	694.67	0.211965	0.13431	euchromatin
FBgn0004569	aos	3L	16470386	16483650	80.3897	0.389359	0.558785	euchromatin
FBgn0004574	Rop	3L	4136359	4138996	529.547	0.167304	0.40792	euchromatin
FBgn0004588	Eig71Ea	3L	15649126	15649661	0	NA	NA	euchromatin
FBgn0004589	Eig71Eb	3L	15649936	15650541	0	NA	NA	euchromatin
FBgn0004590	Eig71Ec	3L	15651479	15652254	0	NA	NA	euchromatin
FBgn0004591	Eig71Ed	3L	15652537	15653096	0	NA	NA	euchromatin
FBgn0004592	Eig71Ee	3L	15654472	15656010	0	NA	NA	euchromatin
FBgn0004593	Eig71Ef	3L	15656655	15657390	0	NA	NA	euchromatin
FBgn0004594	Eig71Eg	3L	15657628	15658149	0	NA	NA	euchromatin
FBgn0004619	GluRIA	3L	6624032	6635059	0	NA	NA	euchromatin
FBgn0004623	Gbeta76C	3L	19687637	19689992	0.144351	-0.797939	NA	euchromatin
FBgn0004635	rho	3L	1463811	1468944	31.1307	0.213516	0.83431	euchromatin
FBgn0004636	Rap1	3L	1859115	1862239	4370	-0.075945	0.498355	euchromatin
FBgn0004852	Ac76E	3L	19939287	19977960	25.4911	-0.106441	0.900667	euchromatin
FBgn0004865	Eip78C	3L	21226609	21266503	9.90764	-0.305534	0.820694	euchromatin
FBgn0004870	bab1	3L	1036369	1101089	26.2184	1.14497	0.157827	euchromatin
FBgn0004875	enc	3L	3818679	3842326	4144.08	-0.730056	1.76697e-06	euchromatin
FBgn0004880	scrt	3L	3983896	3994003	0.773294	-1.72898	NA	euchromatin
FBgn0004888	Scsalpha1	3L	3814211	3818383	2412.54	0.150529	0.155144	euchromatin
FBgn0004895	FoxL1	3L	4018878	4021279	0	NA	NA	euchromatin
FBgn0004910	Eip63F-1	3L	3909973	3935617	25.6484	0.859952	0.176714	euchromatin
FBgn0004926	eIF2beta	3L	12525093	12526731	3203.28	0.163394	0.0618316	euchromatin
FBgn0005198	gig	3L	20129181	20139010	708.576	-0.528139	0.0021376	euchromatin
FBgn0005386	ash1	3L	19590773	19598755	1801.63	-1.1479	0.000190369	euchromatin
FBgn0005533	RpS17	3L	9428795	9429821	17793.8	0.57593	1.56054e-05	euchromatin
FBgn0005536	Mbs	3L	16051959	16082026	2369.15	-0.452783	0.00642816	euchromatin
FBgn0005564	Shal	3L	19566851	19584568	34.3937	-1.16748	0.115962	euchromatin
FBgn0005626	ple	3L	6713356	6719525	7.08208	-0.325544	0.861276	euchromatin
FBgn0005633	fln	3L	19989551	19991220	0.333283	0.374628	NA	euchromatin
FBgn0005640	Eip63E	3L	3515751	3610521	1091.78	-0.258445	0.0646605	euchromatin
FBgn0005658	Ets65A	3L	6097617	6123913	0.141841	-0.941616	NA	euchromatin
FBgn0005694	Aef1	3L	21433422	21438639	5176.44	-0.169918	0.23916	euchromatin
FBgn0005775	Con	3L	4936758	5079033	3.98581	1.29087	NA	euchromatin
FBgn0010105	comm	3L	15721511	15728430	0.896201	0.641397	NA	euchromatin
FBgn0010223	Galphaf	3L	16662557	16667934	42.2937	0.221849	0.824835	euchromatin
FBgn0010235	Klc	3L	12746616	12750056	1346.82	0.13131	0.197319	euchromatin
FBgn0010246	Myo61F	3L	1318480	1329617	382.071	-0.0643482	0.784556	euchromatin
FBgn0010280	Taf4	3L	16113212	16121651	2909.04	-0.443799	1.56489e-05	euchromatin
FBgn0010317	CycJ	3L	3466428	3468098	1483.85	0.324918	0.0916417	euchromatin
FBgn0010333	Rac1	3L	1300879	1302683	2752.75	-0.0150191	0.894651	euchromatin
FBgn0010348	Arf79F	3L	22868380	22872231	7638.92	-0.0339781	0.781123	euchromatin
FBgn0010350	Cds	3L	8127762	8131675	732.785	-0.255115	0.105484	euchromatin
FBgn0010352	Nc73EF	3L	16954822	16968724	1511.21	-0.104899	0.466193	euchromatin
FBgn0010387	Acbp2	3L	7131863	7133463	15.3342	-0.533177	0.625741	euchromatin
FBgn0010406	RNaseX25	3L	7970588	7972449	815.124	0.152191	0.560016	euchromatin
FBgn0010408	RpS9	3L	9509793	9511531	29019.4	0.579536	9.81676e-05	euchromatin
FBgn0010417	Taf6	3L	19599088	19601382	1167.35	0.202824	0.044188	euchromatin
FBgn0010424	TpnC73F	3L	17046063	17048390	224.24	0.0529902	0.906874	euchromatin
FBgn0010431	mtrm	3L	8413012	8414103	3436.61	-0.0247782	0.841738	euchromatin
FBgn0010452	trn	3L	13114271	13118077	78.7786	0.0486434	0.901041	euchromatin
FBgn0010741	Pfdn2	3L	11073292	11074388	1623.17	0.233526	0.290307	euchromatin
FBgn0010747	Srp54k	3L	5152678	5154777	712.102	-0.0438323	0.772328	euchromatin
FBgn0010762	simj	3L	10664739	10690734	1893.67	-0.279088	0.0212265	euchromatin
FBgn0010786	l(3)02640	3L	1334889	1339415	1299.72	-0.312029	0.0208199	euchromatin
FBgn0010825	Gug	3L	8449922	8472669	5520.52	-0.552692	3.95308e-05	euchromatin
FBgn0010830	l(3)04053	3L	22738602	22741388	955.378	-0.227811	0.237447	euchromatin
FBgn0010894	sinu	3L	5559470	5561598	667.64	0.693229	2.37565e-07	euchromatin
FBgn0010905	Spn	3L	2505245	2554292	2491.11	-0.924768	4.94887e-07	euchromatin
FBgn0010909	msn	3L	2554847	2586540	2830.03	-0.343729	1.48577e-06	euchromatin
FBgn0011016	SsRbeta	3L	16129617	16130983	1019.85	0.282088	0.149801	euchromatin
FBgn0011204	cue	3L	1503226	1517271	2534.56	-0.137248	0.110329	euchromatin
FBgn0011205	fbl	3L	20384429	20391913	738.619	-0.224074	0.0916417	euchromatin
FBgn0011206	bol	3L	9097629	9134405	210.334	0.230699	0.736155	euchromatin
FBgn0011279	Obp69a	3L	12396171	12396957	0.291002	-0.118433	NA	euchromatin
FBgn0011284	RpS4	3L	13041756	13044234	15851.7	0.458395	6.89738e-05	euchromatin
FBgn0011293	a10	3L	17023123	17023741	0.515818	-0.147919	NA	euchromatin
FBgn0011327	Uch-L5	3L	9475493	9476965	1843.46	0.208404	0.0159759	euchromatin
FBgn0011335	vers	3L	12116101	12118055	683.124	0.218194	0.27509	euchromatin
FBgn0011361	ND-ACP	3L	1329949	1331631	1887.15	0.381353	0.00556439	euchromatin
FBgn0011455	ND-SGDH	3L	12137496	12138584	1439.88	0.0554195	0.710275	euchromatin
FBgn0011509	SrpRbeta	3L	8718949	8720225	884.6	0.288655	0.0363245	euchromatin
FBgn0011569	can	3L	10263909	10267111	0.215679	0.524585	NA	euchromatin
FBgn0011573	Cdc37	3L	1795392	1797307	1172.68	0.194602	0.135263	euchromatin
FBgn0011591	fng	3L	20925891	20949512	125.598	-0.118432	0.759476	euchromatin
FBgn0011640	lark	3L	7339266	7341893	2071.78	-0.139428	0.290207	euchromatin
FBgn0011653	mas	3L	4161666	4167464	0.563621	0.996971	NA	euchromatin
FBgn0011692	pav	3L	4242734	4246233	1257.76	-0.134929	0.333597	euchromatin
FBgn0011693	Pdh	3L	16353233	16354297	4.39224	1.29182	0.428591	euchromatin
FBgn0011706	rpr	3L	18397535	18398435	4.9659	1.28126	0.39776	euchromatin
FBgn0011723	byn	3L	11927693	11935919	0	NA	NA	euchromatin
FBgn0011762	DNApol-alpha50	3L	8340314	8344404	465.894	0.447682	0.00136826	euchromatin
FBgn0011769	Fdx1	3L	9370195	9371238	221.591	0.137853	0.734647	euchromatin
FBgn0011771	Hem	3L	22284354	22288195	867.425	-0.0633331	0.752559	euchromatin
FBgn0011787	mRpL12	3L	8956791	8957584	1500.24	-0.0537077	0.850979	euchromatin
FBgn0011802	Gem3	3L	10459081	10463101	1239.11	0.0808903	0.442719	euchromatin
FBgn0011817	nmo	3L	7979046	8054147	3199.5	-0.549202	0.00023953	euchromatin
FBgn0011828	Pxn	3L	2601455	2630064	38.7245	-0.766218	0.280812	euchromatin
FBgn0011836	Taf2	3L	9884411	9888683	720.326	-0.166835	0.374595	euchromatin
FBgn0012034	AcCoAS	3L	21270722	21280243	701.335	-0.20489	0.573667	euchromatin
FBgn0012058	Cdc27	3L	7245481	7249340	1792.57	-0.323018	0.000147681	euchromatin
FBgn0013263	Trl	3L	14747929	14761049	2258.48	-0.304442	0.00473233	euchromatin
FBgn0013303	Nca	3L	19991887	19997568	1281.11	0.480456	0.00351301	euchromatin
FBgn0013342	nSyb	3L	1630348	1637752	3.60846	0.636111	NA	euchromatin
FBgn0013469	klu	3L	10981171	11009188	67.3762	0.0859064	0.921591	euchromatin
FBgn0013563	Pex1	3L	14071892	14076123	255.204	0.250527	0.278534	euchromatin
FBgn0013717	not	3L	18618305	18622129	577.359	-0.175144	0.404157	euchromatin
FBgn0013718	nuf	3L	14190870	14233250	1822.77	0.00925189	0.953542	euchromatin
FBgn0013751	Awh	3L	3846206	3861692	0.048881	0.224531	NA	euchromatin
FBgn0013753	Bgb	3L	1639711	1640952	654.678	0.353725	0.00649818	euchromatin
FBgn0013755	Bro	3L	1647869	1648612	0	NA	NA	euchromatin
FBgn0013799	Deaf1	3L	19818174	19830686	1054.15	-0.456546	5.49547e-05	euchromatin
FBgn0013811	Dhc62B	3L	1759172	1771758	2.52082	0.603521	NA	euchromatin
FBgn0013997	Nrx-IV	3L	12146519	12156990	488.528	-0.0725398	0.841444	euchromatin
FBgn0014002	Pdi	3L	15137738	15142840	7093.68	0.136194	0.0597638	euchromatin
FBgn0014007	Ptp69D	3L	12734945	12741568	2319.21	-0.365632	0.0934827	euchromatin
FBgn0014011	Rac2	3L	7432762	7435190	776.089	-0.301629	0.0995897	euchromatin
FBgn0014037	Su(Tpl)	3L	19889120	19909410	4463.45	-0.477883	0.000403996	euchromatin
FBgn0014073	Tie	3L	4510698	4532145	197.211	-0.0532823	0.857768	euchromatin
FBgn0014075	Uggt	3L	18872747	18878245	1435.43	-0.404592	0.0249354	euchromatin
FBgn0014143	croc	3L	21474133	21476479	0.330162	0.971195	NA	euchromatin
FBgn0014163	fax	3L	16402796	16411828	4088.73	-0.219791	0.0188987	euchromatin
FBgn0014343	mirr	3L	12693639	12710249	195.285	-0.373403	0.163561	euchromatin
FBgn0014368	nol	3L	11130835	11131402	1.18285	-2.33128	NA	euchromatin
FBgn0014388	sty	3L	3401153	3424935	459.074	-0.17498	0.444437	euchromatin
FBgn0014848	Eig71Eh	3L	15658936	15659441	0	NA	NA	euchromatin
FBgn0014849	Eig71Ei	3L	15659707	15660351	0	NA	NA	euchromatin
FBgn0014850	Eig71Ej	3L	15660549	15661015	0	NA	NA	euchromatin
FBgn0014851	Eig71Ek	3L	15661248	15661809	0	NA	NA	euchromatin
FBgn0015025	CkIIalpha-i1	3L	15816979	15818621	284.529	0.0287749	0.919516	euchromatin
FBgn0015033	Cyp4d8	3L	7493557	7496179	13.9451	1.52126	0.0998413	euchromatin
FBgn0015075	Ddx1	3L	22263369	22266017	498.785	-0.169088	0.303385	euchromatin
FBgn0015218	eIF4E1	3L	9399618	9402460	14424.7	0.0525796	0.707846	euchromatin
FBgn0015239	Hr78	3L	21494019	21497494	639.759	-0.0864303	0.604948	euchromatin
FBgn0015278	Pi3K68D	3L	11774650	11790013	1381.53	-0.426759	0.00354429	euchromatin
FBgn0015283	Rpn10	3L	21537000	21538582	2178.05	0.229612	0.0228755	euchromatin
FBgn0015296	Shc	3L	9427010	9428671	647.201	-0.136342	0.245513	euchromatin
FBgn0015298	Srp19	3L	7347310	7348034	383.59	0.34415	0.0632463	euchromatin
FBgn0015321	Ubc4	3L	9698336	9700481	2445.49	0.196309	0.149751	euchromatin
FBgn0015359	CG2034	3L	2257456	2258922	851.575	-0.0971753	0.488832	euchromatin
FBgn0015360	oxt	3L	2258839	2262664	720.861	-0.469309	0.000338165	euchromatin
FBgn0015550	tap	3L	17359682	17361811	0	NA	NA	euchromatin
FBgn0015585	Acp63F	3L	3815839	3816354	0.598368	1.35368	NA	euchromatin
FBgn0015586	Acp76A	3L	19050757	19052026	0	NA	NA	euchromatin
FBgn0015618	Cdk8	3L	9837080	9838670	447.06	0.305223	0.337127	euchromatin
FBgn0015766	Msr-110	3L	5566919	5577348	435.109	-0.375014	0.12453	euchromatin
FBgn0015793	Rab19	3L	8297018	8298506	247.357	-0.00560515	0.980902	euchromatin
FBgn0015805	HDAC1	3L	4626734	4629467	2196.12	-0.176433	0.111503	euchromatin
FBgn0015828	TfIIEalpha	3L	11682038	11683805	1005.08	-0.0189592	0.908034	euchromatin
FBgn0015829	TfIIEbeta	3L	4287038	4288349	323.788	-0.0146741	0.938438	euchromatin
FBgn0015904	ara	3L	12580672	12596018	1.88591	1.619	NA	euchromatin
FBgn0015919	caup	3L	12609631	12621798	0.0596425	0.293229	NA	euchromatin
FBgn0015946	grim	3L	18302719	18304417	0.0977619	0.472658	NA	euchromatin
FBgn0016013	Faa	3L	4072032	4073954	1.02675	1.61816	NA	euchromatin
FBgn0016031	lama	3L	5343619	5355923	1005.35	-0.509844	0.000409773	euchromatin
FBgn0016034	mael	3L	22721203	22726234	1382.84	-0.0488202	0.743441	euchromatin
FBgn0016036	mei-P22	3L	7244388	7245383	25.8878	0.227172	0.817628	euchromatin
FBgn0016070	smg	3L	8990317	8997989	14095.4	-0.62451	0.000308538	euchromatin
FBgn0016081	fry	3L	9631834	9679103	994.631	-0.345475	0.000222431	euchromatin
FBgn0016694	Pdp1	3L	7811458	7867369	1355.77	0.286187	0.205768	euchromatin
FBgn0016696	Pitslre	3L	20771528	20776931	1968	-0.180603	0.156593	euchromatin
FBgn0016715	Reg-2	3L	605165	606569	61.7735	-0.926804	0.105045	euchromatin
FBgn0016756	Usp47	3L	5752973	5761886	2162.48	-0.313405	0.0187656	euchromatin
FBgn0016794	dos	3L	2589414	2595590	1996.75	-0.0504729	0.697756	euchromatin
FBgn0016797	fz2	3L	19140975	19235373	270.676	-0.147955	0.516165	euchromatin
FBgn0016983	smid	3L	7381614	7385637	3198.18	-0.220012	0.0453088	euchromatin
FBgn0017429	CG5989	3L	8602411	8604149	426.847	0.148943	0.379515	euchromatin
FBgn0017430	Nelf-E	3L	8599442	8600879	441.769	0.457117	0.0243907	euchromatin
FBgn0017572	Mo25	3L	16613218	16615472	947.151	-0.10317	0.382944	euchromatin
FBgn0017578	Max	3L	19262232	19264184	462.321	0.100233	0.490837	euchromatin
FBgn0017579	RpL14	3L	8601006	8602392	17160.1	0.605866	0.00013516	euchromatin
FBgn0019644	ATPsynB	3L	9729999	9731224	1112.42	-0.0267919	0.907708	euchromatin
FBgn0019662	qm	3L	7348313	7353622	1050.59	-0.345389	0.0620312	euchromatin
FBgn0020224	Cbl	3L	8424954	8432246	4234.86	0.0330949	0.706023	euchromatin
FBgn0020248	stet	3L	1475438	1489547	1029	-0.0131226	0.949402	euchromatin
FBgn0020251	sfl	3L	6495680	6550104	359.358	-0.394811	0.00369201	euchromatin
FBgn0020277	lush	3L	19604398	19606090	0	NA	NA	euchromatin
FBgn0020294	ko	3L	21075581	21131159	53.1129	0.173761	0.819111	euchromatin
FBgn0020300	geko	3L	18139402	18145418	31.9707	-0.161798	0.836578	euchromatin
FBgn0020386	Pdk1	3L	129450	145895	2897.25	-0.41703	0.000116848	euchromatin
FBgn0020388	Gcn5	3L	12521129	12524014	868.341	0.291394	0.0548751	euchromatin
FBgn0020389	Papss	3L	19845293	19860925	275.64	-0.0614777	0.707225	euchromatin
FBgn0020392	Nmt	3L	8176135	8178429	1560.03	-0.0461589	0.731478	euchromatin
FBgn0020412	JIL-1	3L	11078752	11093193	2011.35	-0.507511	0.000252599	euchromatin
FBgn0020509	Acp62F	3L	2739750	2740228	0.214016	-1.24327	NA	euchromatin
FBgn0020633	Mcm7	3L	8891596	8894310	2289.96	0.314657	0.000506441	euchromatin
FBgn0020637	Lcp65Ag2	3L	6132990	6133593	0	NA	NA	euchromatin
FBgn0020638	Lcp65Ag1	3L	6134697	6135274	0	NA	NA	euchromatin
FBgn0020639	Lcp65Af	3L	6136215	6136791	0	NA	NA	euchromatin
FBgn0020640	Lcp65Ae	3L	6137583	6138118	0	NA	NA	euchromatin
FBgn0020641	Lcp65Ad	3L	6143395	6144101	0	NA	NA	euchromatin
FBgn0020642	Lcp65Ac	3L	6144819	6145393	0	NA	NA	euchromatin
FBgn0020643	Lcp65Ab2	3L	6146674	6147089	0	NA	NA	euchromatin
FBgn0020644	Lcp65Ab1	3L	6149548	6149960	0	NA	NA	euchromatin
FBgn0020645	Lcp65Aa	3L	6151304	6151803	0	NA	NA	euchromatin
FBgn0020646	Lcp65APsi	3L	6148353	6148615	0	NA	NA	euchromatin
FBgn0020655	ArfGAP1	3L	12415026	12417580	627.825	0.153189	0.324019	euchromatin
FBgn0020765	Acp65Aa	3L	6152050	6152745	0	NA	NA	euchromatin
FBgn0020887	Su(z)12	3L	19918242	19923462	1408.71	-0.536774	2.30233e-05	euchromatin
FBgn0021760	chb	3L	21172853	21183278	1640.72	-0.661437	3.35934e-05	euchromatin
FBgn0021768	nudC	3L	16804994	16819532	1454.96	0.39697	0.00994252	euchromatin
FBgn0022699	D19B	3L	6182176	6184920	349.965	0.341759	0.539182	euchromatin
FBgn0022702	Cht2	3L	1752328	1755934	499.534	-0.572164	0.00170626	euchromatin
FBgn0022709	Adk1	3L	12200322	12204082	122.759	-0.903393	0.0747842	euchromatin
FBgn0022774	Oat	3L	19647280	19649851	171.388	0.545501	0.2451	euchromatin
FBgn0022935	D19A	3L	6185830	6189123	870.612	-0.431718	0.00288553	euchromatin
FBgn0022936	CycH	3L	21821997	21823309	735.762	0.0879291	0.570514	euchromatin
FBgn0022959	yps	3L	12121274	12125150	5684.41	0.078158	0.501878	euchromatin
FBgn0023000	mth	3L	343378	346957	209.547	-0.32433	0.344739	euchromatin
FBgn0023001	melt	3L	7134516	7143074	39.2673	0.335106	0.648307	euchromatin
FBgn0023076	Clk	3L	7763233	7775603	44.8119	-0.113799	0.916091	euchromatin
FBgn0023094	cyc	3L	19813770	19815938	1219.22	0.356848	0.000314223	euchromatin
FBgn0023095	caps	3L	13228692	13279642	336.287	0.155175	0.545951	euchromatin
FBgn0023129	aay	3L	9423253	9424781	714.288	-0.100701	0.509555	euchromatin
FBgn0023174	Prosbeta2	3L	14999951	15001319	1893.62	-0.0297869	0.864389	euchromatin
FBgn0023197	Jon74E	3L	17548077	17549127	0.115706	0.518485	NA	euchromatin
FBgn0023395	Chd3	3L	19447173	19450238	1338.04	-0.0545636	0.547546	euchromatin
FBgn0023479	teq	3L	9074643	9092131	20.1611	0.916105	0.259892	euchromatin
FBgn0024150	Ac78C	3L	21136447	21171930	5.84858	-1.13851	0.479127	euchromatin
FBgn0024177	zpg	3L	6604366	6606032	1880.82	0.257156	0.104773	euchromatin
FBgn0024179	wit	3L	4064152	4071717	115.865	-0.781791	0.0118981	euchromatin
FBgn0024187	syd	3L	7916650	7936120	778.263	-0.231318	0.0408787	euchromatin
FBgn0024194	rasp	3L	3162180	3163852	324.452	0.317076	0.201833	euchromatin
FBgn0024236	foi	3L	8525244	8534503	2508.3	0.0912241	0.293615	euchromatin
FBgn0024277	trio	3L	995982	1034875	934.685	-0.827097	0.000133524	euchromatin
FBgn0024510	dlt	3L	1789631	1795328	649.851	0.128824	0.640205	euchromatin
FBgn0024542	Neos	3L	7241628	7243139	781.779	0.552536	0.0306167	euchromatin
FBgn0024806	DIP2	3L	250229	257954	1951.62	-0.31188	0.0623478	euchromatin
FBgn0024814	Clc	3L	20241053	20243735	1991.43	0.116374	0.198617	euchromatin
FBgn0024887	kin17	3L	20356807	20358331	319.214	0.265443	0.216776	euchromatin
FBgn0024889	Kap-alpha1	3L	19807232	19810398	1874.21	0.00995097	0.946364	euchromatin
FBgn0024921	Tnpo	3L	6193480	6200385	5126.96	0.00255306	0.98764	euchromatin
FBgn0024945	NitFhit	3L	203730	205309	435.957	0.343265	0.122897	euchromatin
FBgn0025355	SuUR	3L	11064991	11069025	747.971	-0.056637	0.786809	euchromatin
FBgn0025455	CycT	3L	17551004	17557788	2700.77	-0.823635	1.87658e-05	euchromatin
FBgn0025525	bab2	3L	1140429	1177276	16.4447	0.268974	0.821032	euchromatin
FBgn0025558	CG4101	3L	16612486	16612950	133.587	0.0699729	0.865093	euchromatin
FBgn0025582	eIF3e	3L	16785242	16786941	3190.54	0.341744	3.711e-05	euchromatin
FBgn0025592	Gk1	3L	202098	205844	300.098	0.142861	0.786766	euchromatin
FBgn0025676	CkIIalpha-i3	3L	708601	710607	461.431	-0.34105	0.276472	euchromatin
FBgn0025682	scf	3L	1298672	1300389	678.376	-0.0675312	0.752121	euchromatin
FBgn0025702	Srpk79D	3L	22273985	22284335	37.5593	-0.311268	0.643963	euchromatin
FBgn0025712	CG13920	3L	1648944	1651501	10.3531	0.661569	0.512136	euchromatin
FBgn0025725	alphaCOP	3L	1641066	1645199	1282.09	-0.105605	0.430335	euchromatin
FBgn0025776	ind	3L	15042799	15043924	0.112521	-0.805953	NA	euchromatin
FBgn0025807	Rad9	3L	18870045	18872553	260.25	0.102716	0.626938	euchromatin
FBgn0025820	JTBR	3L	1802008	1802856	221.474	0.0774744	0.687984	euchromatin
FBgn0025866	CalpB	3L	9888762	9893319	1110.5	-0.302061	0.0145728	euchromatin
FBgn0025874	Meics	3L	13962658	13964702	559.277	0.081879	0.516071	euchromatin
FBgn0026061	Mipp1	3L	16563448	16573334	203.649	0.375091	0.57018	euchromatin
FBgn0026160	tna	3L	10857889	10876496	240.113	-0.0477275	0.88583	euchromatin
FBgn0026179	siz	3L	21034535	21075444	1055.49	-0.585866	0.00010822	euchromatin
FBgn0026189	prominin-like	3L	3114450	3127724	1073.13	-0.296844	0.00851892	euchromatin
FBgn0026252	msk	3L	8116179	8121579	6916.34	-0.205584	0.0181497	euchromatin
FBgn0026259	eIF5B	3L	3428658	3460977	2875.8	-0.375138	1.47404e-05	euchromatin
FBgn0026263	bip1	3L	8054333	8058713	860.183	-0.177317	0.4618	euchromatin
FBgn0026320	Tom	3L	14969344	14970306	0	NA	NA	euchromatin
FBgn0026371	SAK	3L	21512141	21515887	605.127	0.169888	0.148939	euchromatin
FBgn0026372	RpL23A	3L	1667192	1668654	22774.2	0.387545	4.58903e-05	euchromatin
FBgn0026376	Rgl	3L	13906897	13925335	915.862	-0.31956	0.036103	euchromatin
FBgn0026404	Dronc	3L	9968479	9971002	1051.14	0.378701	0.00278077	euchromatin
FBgn0026409	Mpcp2	3L	14537651	14540441	5355.29	0.330883	0.00910439	euchromatin
FBgn0026418	Hsc70Cb	3L	14037019	14043686	6554.69	0.0265961	0.769769	euchromatin
FBgn0026432	Grip163	3L	11993274	11998138	457.161	-0.127667	0.498666	euchromatin
FBgn0026570	CG5704	3L	2169553	2170971	161.988	-0.0475089	0.954041	euchromatin
FBgn0026592	Fie	3L	3892574	3894833	14.1642	0.984919	0.281213	euchromatin
FBgn0026593	CG5707	3L	2189160	2192221	155.626	-0.131402	0.716027	euchromatin
FBgn0026630	nes	3L	19257282	19260679	667.244	0.0402794	0.758109	euchromatin
FBgn0026738	CG7857	3L	15503600	15504894	937.712	0.275894	0.0249553	euchromatin
FBgn0027055	CSN3	3L	20839096	20841576	1005.82	-0.145729	0.48931	euchromatin
FBgn0027057	CSN1b	3L	18903057	18904930	848.976	0.334833	0.0261224	euchromatin
FBgn0027080	TyrRS	3L	16417349	16419302	846.101	0.429183	0.192965	euchromatin
FBgn0027082	ProRS-m	3L	2650161	2651850	102.505	0.558596	0.056087	euchromatin
FBgn0027085	LeuRS-m	3L	4825853	4829038	564.407	0.029748	0.873163	euchromatin
FBgn0027086	IleRS	3L	22288665	22292810	1789.2	0.0212902	0.838796	euchromatin
FBgn0027088	GlyRS	3L	15095142	15097686	1432.21	-0.122216	0.446007	euchromatin
FBgn0027111	miple1	3L	267299	270336	1.65966	-0.833164	NA	euchromatin
FBgn0027339	jim	3L	22789233	22835194	279.187	0.0719872	0.918206	euchromatin
FBgn0027364	Six4	3L	20788886	20792777	185.434	0.0974064	0.831602	euchromatin
FBgn0027375	RecQ5	3L	14628160	14632077	1016.04	0.140209	0.635692	euchromatin
FBgn0027500	spd-2	3L	16591207	16595014	2406.3	-0.127861	0.200857	euchromatin
FBgn0027532	CG7139	3L	22067270	22071848	1314	-0.380341	0.0368999	euchromatin
FBgn0027547	CG1927	3L	1966725	1970079	972.925	-0.264227	0.115497	euchromatin
FBgn0027549	Nulp1	3L	8110368	8113406	1003.66	0.188583	0.134178	euchromatin
FBgn0027552	CG10863	3L	3941008	3942465	1329.91	0.117563	0.406982	euchromatin
FBgn0027554	CG8042	3L	7972449	7974991	458.172	-0.000420339	0.99855	euchromatin
FBgn0027565	CG5498	3L	20382405	20384109	492.208	0.153486	0.299451	euchromatin
FBgn0027567	CG8108	3L	9864639	9870674	3589.09	-0.445707	0.00271313	euchromatin
FBgn0027569	cert	3L	8282528	8289870	489.05	-0.339169	0.0431906	euchromatin
FBgn0027587	CG7028	3L	207184	211457	1226.99	0.040773	0.740754	euchromatin
FBgn0027594	drpr	3L	1715595	1731107	1218.2	-0.17245	0.297845	euchromatin
FBgn0027615	CG6404	3L	10884261	10886471	544.222	-0.152812	0.234532	euchromatin
FBgn0027616	Ythdc1	3L	3370451	3374170	1106.01	-0.0488893	0.702338	euchromatin
FBgn0027660	blot	3L	17396031	17421514	1337.14	-0.560886	0.000893795	euchromatin
FBgn0027786	Mtch	3L	184626	186310	1269.42	0.260867	0.0603396	euchromatin
FBgn0027790	GV1	3L	1810588	1822903	2.30885	-2.01478	NA	euchromatin
FBgn0027843	CAH2	3L	12177601	12183347	845.223	0.059024	0.843504	euchromatin
FBgn0027903	CG12018	3L	1775633	1777019	499.609	-0.0687164	0.5945	euchromatin
FBgn0027945	ppl	3L	21280491	21281506	526.889	0.117642	0.400538	euchromatin
FBgn0028377	gdl-ORF39	3L	15509445	15510837	0.71159	1.50657	NA	euchromatin
FBgn0028379	fan	3L	8109132	8110043	0.152696	-0.379517	NA	euchromatin
FBgn0028380	fal	3L	19294564	19298830	579.65	0.313081	0.163832	euchromatin
FBgn0028399	TMS1	3L	16412722	16415386	659.822	0.538832	0.00383547	euchromatin
FBgn0028402	Sin	3L	21031825	21033561	372.041	0.0727234	0.728296	euchromatin
FBgn0028415	Met75Cb	3L	18469378	18469618	0	NA	NA	euchromatin
FBgn0028416	Met75Ca	3L	18472143	18472384	0	NA	NA	euchromatin
FBgn0028418	Lk	3L	14560139	14560764	11.0201	-0.0111274	0.992482	euchromatin
FBgn0028427	Ilk	3L	21216901	21219240	736.836	0.34534	0.0148252	euchromatin
FBgn0028429	I-2	3L	9834367	9836805	1056.92	0.201005	0.163836	euchromatin
FBgn0028484	Ack	3L	4108186	4114157	542.618	-0.258926	0.0443831	euchromatin
FBgn0028500	Rich	3L	22257749	22262921	501.415	-0.535014	0.00453259	euchromatin
FBgn0028504	CG12182	3L	2595842	2599579	90.9209	-0.434577	0.607308	euchromatin
FBgn0028567	robl62A	3L	1477619	1478369	2.00918	1.19873	NA	euchromatin
FBgn0028573	prc	3L	11958872	11966131	0.231412	0.79211	NA	euchromatin
FBgn0028577	hfp	3L	1496853	1502590	1085.65	0.0258348	0.873075	euchromatin
FBgn0028582	lqf	3L	7528780	7540012	1380.17	-0.0995011	0.284814	euchromatin
FBgn0028648	mRpL50	3L	7243080	7243933	487.49	0.605298	0.464129	euchromatin
FBgn0028663	VhaM9.7-b	3L	21539862	21541215	1695.03	0.305743	0.101297	euchromatin
FBgn0028664	VhaM9.7-c	3L	4186018	4186865	433.476	0.780578	0.00593497	euchromatin
FBgn0028667	Vha16-3	3L	11473291	11473972	0	NA	NA	euchromatin
FBgn0028668	Vha16-2	3L	11474958	11475552	0	NA	NA	euchromatin
FBgn0028693	Rpn12	3L	16583028	16584022	2090.16	0.394312	0.00794382	euchromatin
FBgn0028695	Rpn1	3L	19915051	19918160	2859.68	0.0974846	0.456352	euchromatin
FBgn0028699	Rh50	3L	4910368	4920198	0.161402	-0.500816	NA	euchromatin
FBgn0028789	Doc1	3L	9041375	9045042	0	NA	NA	euchromatin
FBgn0028962	AlaRS-m	3L	5146098	5149852	339.904	0.11251	0.910015	euchromatin
FBgn0028978	trbl	3L	20396288	20401609	630.719	0.0572996	0.814142	euchromatin
FBgn0028980	tant	3L	6055136	6057002	1028.8	0.32256	0.0586556	euchromatin
FBgn0028999	nerfin-1	3L	909112	912319	0	NA	NA	euchromatin
FBgn0029002	miple2	3L	271200	275018	329.202	-0.213896	0.545993	euchromatin
FBgn0029091	Chs2	3L	21962401	21969964	1.02456	1.81467	NA	euchromatin
FBgn0029094	asf1	3L	19618894	19620398	3020.16	0.461294	0.000436997	euchromatin
FBgn0029113	Uba2	3L	8125327	8127818	2076.99	0.00338405	0.979481	euchromatin
FBgn0029114	Tollo	3L	15235619	15242832	985.338	-0.595117	0.00295538	euchromatin
FBgn0029117	Surf1	3L	6958346	6959586	262.288	0.380561	0.631593	euchromatin
FBgn0029118	ScsbetaG	3L	5561701	5563691	208.417	0.585384	0.341915	euchromatin
FBgn0029121	Sras	3L	5563774	5565103	229.042	0.429647	0.0363245	euchromatin
FBgn0029148	NHP2	3L	14801328	14802168	1089.88	0.564959	0.03558	euchromatin
FBgn0029152	Mkrn1	3L	21529959	21533713	2990.41	0.243749	0.0139655	euchromatin
FBgn0029158	Las	3L	20430605	20432361	308.186	0.20247	0.300973	euchromatin
FBgn0029167	Hml	3L	13846054	13860001	21.2303	0.487301	0.596424	euchromatin
FBgn0029172	Fad2	3L	11023535	11024846	20.0323	0.183387	0.857183	euchromatin
FBgn0029514	312	3L	1351116	1352853	296.77	0.389405	0.0741683	euchromatin
FBgn0035097	CG13405	3L	73945	75332	12.6806	0.0229743	0.987117	euchromatin
FBgn0035099	CG6845	3L	146433	149056	67.7543	0.04622	0.954919	euchromatin
FBgn0035101	p130CAS	3L	152884	174517	175.118	-0.400854	0.305658	euchromatin
FBgn0035102	CG7049	3L	175112	176228	190.807	0.135705	0.706023	euchromatin
FBgn0035103	Vdup1	3L	176306	178963	1.51074	-0.978713	NA	euchromatin
FBgn0035104	CG13875	3L	179923	182535	3.21102	-0.724068	NA	euchromatin
FBgn0035106	rno	3L	187207	199762	2842.03	-1.20702	0.000148101	euchromatin
FBgn0035107	mri	3L	200174	202152	706.874	-0.137944	0.4567	euchromatin
FBgn0035109	CG13876	3L	206134	207527	259.083	0.883334	0.249689	euchromatin
FBgn0035110	thoc7	3L	211636	212687	641.46	-0.0517201	0.651416	euchromatin
FBgn0035111	Dis3l2	3L	212709	216479	1535.33	-0.271268	0.0934455	euchromatin
FBgn0035112	CG13877	3L	218068	218663	1.84097	-0.247968	NA	euchromatin
FBgn0035113	pyx	3L	217932	223069	91.0201	-1.17461	2.37565e-07	euchromatin
FBgn0035120	wac	3L	258176	259097	720.637	0.582195	0.049559	euchromatin
FBgn0035121	Tudor-SN	3L	259043	264380	5864.56	-0.0998297	0.343035	euchromatin
FBgn0035122	mRpL17	3L	264779	265932	589.921	0.431588	0.00640425	euchromatin
FBgn0035124	ttm2	3L	275155	276667	0.0495614	-0.393758	NA	euchromatin
FBgn0035131	mthl9	3L	329822	332309	13.6109	-1.11705	0.256496	euchromatin
FBgn0035132	mthl10	3L	332801	342915	242.074	0.174389	0.446396	euchromatin
FBgn0035134	CG1231	3L	356422	357664	2.05632	-0.391683	NA	euchromatin
FBgn0035137	CG1233	3L	361472	365681	587.751	-0.664138	0.000243639	euchromatin
FBgn0035138	CG13884	3L	365664	366437	0.115706	0.518485	NA	euchromatin
FBgn0035139	CG13891	3L	433146	433906	0.670646	-0.643252	NA	euchromatin
FBgn0035140	CG17180	3L	540851	542147	88.502	0.333241	0.602022	euchromatin
FBgn0035141	Cypl	3L	542122	542931	209.219	0.354564	0.0851751	euchromatin
FBgn0035142	Hipk	3L	543060	581099	1758.68	-0.638571	0.000457157	euchromatin
FBgn0035143	Ppm1	3L	581337	582810	0.413791	-0.832655	NA	euchromatin
FBgn0035144	Kah	3L	582824	589274	1.0281	-0.220806	NA	euchromatin
FBgn0035145	MED14	3L	593246	599239	1495.39	-0.431203	0.00279743	euchromatin
FBgn0035146	CG13893	3L	599094	604008	129.721	0.171636	0.681078	euchromatin
FBgn0035147	Gale	3L	648555	651311	278.723	-0.538917	0.000950291	euchromatin
FBgn0035148	CG3402	3L	651542	652881	725.1	-0.0386524	0.841399	euchromatin
FBgn0035149	MED30	3L	652987	654089	318.042	-0.434722	0.0448886	euchromatin
FBgn0035150	Rev1	3L	654363	657971	420.077	0.277545	0.758253	euchromatin
FBgn0035151	CG17129	3L	677879	680326	1079.35	0.159118	0.566842	euchromatin
FBgn0035152	CG3386	3L	680436	682470	516.092	-0.256892	0.352895	euchromatin
FBgn0035153	ebd1	3L	682885	685549	976.421	-0.4129	0.0189608	euchromatin
FBgn0035154	hiro	3L	685942	687958	2.80005	0.177044	NA	euchromatin
FBgn0035155	RabX6	3L	690517	691951	165.909	0.0333233	0.966041	euchromatin
FBgn0035157	CG13894	3L	693083	699144	1.74611	1.54515	NA	euchromatin
FBgn0035158	CG13895	3L	705948	708205	206.973	-0.389796	0.0973486	euchromatin
FBgn0035159	CG13896	3L	710820	711850	136.259	0.720442	0.0109391	euchromatin
FBgn0035160	hng3	3L	737680	755489	405.603	1.14974	0.0873701	euchromatin
FBgn0035161	CG13898	3L	803427	804051	0	NA	NA	euchromatin
FBgn0035162	Sf3b3	3L	826720	833385	4181.34	0.0820969	0.505406	euchromatin
FBgn0035164	CG13901	3L	836667	837821	398.206	-0.515033	0.013508	euchromatin
FBgn0035165	CG13887	3L	837861	839931	1807.8	0.115949	0.294868	euchromatin
FBgn0035166	JMJD5	3L	839980	841360	149.841	0.0456319	0.95454	euchromatin
FBgn0035167	Gr61a	3L	841451	843701	11.4475	-0.25192	0.844566	euchromatin
FBgn0035168	cep290	3L	843926	851080	4.58654	-1.48524	0.376869	euchromatin
FBgn0035169	Dci	3L	851346	852673	562.453	-0.851675	0.600912	euchromatin
FBgn0035170	dpr20	3L	852720	857248	0.667487	0.619125	NA	euchromatin
FBgn0035171	CG12502	3L	865396	871701	0.803814	-0.206057	NA	euchromatin
FBgn0035173	CG13907	3L	877291	882013	2408.93	-0.349742	4.76388e-08	euchromatin
FBgn0035176	CG13905	3L	902898	903810	3.02213	1.60557	NA	euchromatin
FBgn0035179	CG12038	3L	993983	995703	2.70798	-0.0887091	NA	euchromatin
FBgn0035181	CG9205	3L	1034697	1036298	568.166	0.277598	0.023808	euchromatin
FBgn0035186	CG13912	3L	1189588	1190472	25.29	0.656115	0.457576	euchromatin
FBgn0035187	Trh	3L	1190384	1193173	0.231412	0.79211	NA	euchromatin
FBgn0035189	CG9119	3L	1203316	1204795	87.2304	0.108396	0.879364	euchromatin
FBgn0035192	CG9194	3L	1235726	1242025	3.93449	1.02166	NA	euchromatin
FBgn0035193	CG9192	3L	1237133	1238319	7.23347	4.01954	0.0119283	euchromatin
FBgn0035194	Psf1	3L	1246986	1247677	258.419	0.116827	0.719725	euchromatin
FBgn0035196	CG9129	3L	1250696	1251778	1.77894	1.28798	NA	euchromatin
FBgn0035197	CG9130	3L	1252012	1255986	0.427529	1.36073	NA	euchromatin
FBgn0035198	CG9133	3L	1252012	1255986	0.427529	1.36073	NA	euchromatin
FBgn0035199	tfc	3L	1256449	1274498	0.0445313	-0.393758	NA	euchromatin
FBgn0035203	CG9149	3L	1302944	1304717	349.624	-0.264326	0.241691	euchromatin
FBgn0035204	CG2277	3L	1304850	1307418	549.132	0.183525	0.454508	euchromatin
FBgn0035205	Ctr9	3L	1307224	1311805	1224.4	-0.0864115	0.619237	euchromatin
FBgn0035206	CG9186	3L	1311719	1313377	399.358	0.469337	0.142087	euchromatin
FBgn0035207	Herc4	3L	1313696	1318330	802.621	0.0720258	0.788984	euchromatin
FBgn0035208	CG9184	3L	1321792	1322806	2.28431	-0.713433	NA	euchromatin
FBgn0035209	msd1	3L	1331744	1332326	513.017	0.112879	0.703167	euchromatin
FBgn0035210	msd5	3L	1332307	1333146	126.581	0.155517	0.822943	euchromatin
FBgn0035211	CG2211	3L	1333239	1335359	194.919	0.126047	0.76903	euchromatin
FBgn0035213	CG2199	3L	1339460	1342403	2893.22	0.223654	0.190254	euchromatin
FBgn0035216	CG9168	3L	1411057	1413089	0.0472802	-0.462459	NA	euchromatin
FBgn0035217	FucTD	3L	1416231	1417933	0.0495614	-0.393758	NA	euchromatin
FBgn0035218	CG9173	3L	1421199	1423471	0.502131	0.645233	NA	euchromatin
FBgn0035227	Iml1	3L	1523414	1534034	611.631	-0.0707036	0.649251	euchromatin
FBgn0035228	CG12091	3L	1534929	1536835	1347.39	-0.0105835	0.933329	euchromatin
FBgn0035229	pns	3L	1537137	1544823	1242.94	-0.649366	2.18235e-05	euchromatin
FBgn0035231	Pcyt2	3L	1553493	1555315	9.56447	1.90749	0.0666098	euchromatin
FBgn0035232	CG12099	3L	1555363	1558484	830.377	0.255623	0.264618	euchromatin
FBgn0035233	Pex10	3L	1558228	1559863	433.204	0.132552	0.487704	euchromatin
FBgn0035234	CG12003	3L	1565392	1567802	5.39408	-0.0746809	0.9657	euchromatin
FBgn0035235	CG7879	3L	1559813	1568608	318.336	-0.0577102	0.750442	euchromatin
FBgn0035236	CG12004	3L	1569181	1576330	1202.31	0.0715999	0.687559	euchromatin
FBgn0035237	CG13917	3L	1576699	1600845	2416.8	-0.560029	0.000211111	euchromatin
FBgn0035238	CG12104	3L	1600726	1602674	524.617	-0.252184	0.0398129	euchromatin
FBgn0035239	CG18170	3L	1602954	1617355	0	NA	NA	euchromatin
FBgn0035240	CG33791	3L	1602954	1617355	0.894483	-0.26099	NA	euchromatin
FBgn0035241	CG12105	3L	1610696	1615801	2.58869	-1.03384	NA	euchromatin
FBgn0035243	CG13926	3L	1617348	1618158	255.962	0.333798	0.402964	euchromatin
FBgn0035244	ABCB7	3L	1618414	1623413	344.177	-0.111388	0.579827	euchromatin
FBgn0035245	GC	3L	1623179	1629301	0.793284	-0.564466	NA	euchromatin
FBgn0035246	CG13928	3L	1625791	1628377	2.57374	0.18299	NA	euchromatin
FBgn0035247	metl	3L	1637942	1639235	277.684	0.22084	0.408401	euchromatin
FBgn0035248	CG13919	3L	1645467	1645983	81.9213	0.950596	0.0939502	euchromatin
FBgn0035249	CG17249	3L	1645931	1647464	182.442	-0.0890147	0.759851	euchromatin
FBgn0035251	Vta1	3L	1651432	1652900	680.33	-0.302927	0.0277394	euchromatin
FBgn0035252	CG7970	3L	1652750	1654238	643.762	0.10094	0.654976	euchromatin
FBgn0035253	CG7971	3L	1654247	1665064	2041.05	-0.273807	0.0349201	euchromatin
FBgn0035254	CG7974	3L	1665138	1666594	494.413	0.264438	0.196759	euchromatin
FBgn0035255	RabX5	3L	1668901	1670108	0	NA	NA	euchromatin
FBgn0035256	CG13930	3L	1670407	1672727	0	NA	NA	euchromatin
FBgn0035257	CG12011	3L	1694617	1696412	0	NA	NA	euchromatin
FBgn0035258	CG13931	3L	1700956	1702407	0	NA	NA	euchromatin
FBgn0035260	CG7991	3L	1674709	1715541	4.95515	-0.756095	0.726785	euchromatin
FBgn0035262	CG18171	3L	1720616	1723153	47.7853	-0.945262	0.0813347	euchromatin
FBgn0035263	CG12035	3L	1724390	1725647	3.56144	1.10826	NA	euchromatin
FBgn0035264	Oseg4	3L	1730993	1735767	27.2499	0.116257	0.919516	euchromatin
FBgn0035265	PIG-Wb	3L	1735853	1738106	0	NA	NA	euchromatin
FBgn0035266	Gk2	3L	1738407	1745421	842.997	-0.171511	0.402576	euchromatin
FBgn0035267	CG13921	3L	1746907	1752390	542.597	-0.31857	0.00514808	euchromatin
FBgn0035268	CG8001	3L	1756159	1759208	660.975	-0.114054	0.575565	euchromatin
FBgn0035270	CG13933	3L	1771809	1775147	614.45	-0.0987633	0.777657	euchromatin
FBgn0035271	CG2021	3L	1777010	1777411	380.946	0.241054	0.343534	euchromatin
FBgn0035272	mRpL46	3L	1777439	1778347	479.826	0.242957	0.072473	euchromatin
FBgn0035273	CG12020	3L	1797305	1798610	0.183155	-1.0559	NA	euchromatin
FBgn0035279	Cpr62Ba	3L	1824129	1831783	0	NA	NA	euchromatin
FBgn0035280	Cpr62Bb	3L	1832636	1835164	0	NA	NA	euchromatin
FBgn0035281	Cpr62Bc	3L	1840281	1842084	0.42243	0.92502	NA	euchromatin
FBgn0035282	CNMa	3L	1850915	1855591	8.17863	0.447829	0.734647	euchromatin
FBgn0035283	CG12024	3L	1857165	1859047	1563.24	0.127451	0.293397	euchromatin
FBgn0035285	CG12025	3L	1865430	1869491	1134.22	0.119219	0.573265	euchromatin
FBgn0035286	CG13924	3L	1870019	1871564	2.64729	0.543151	NA	euchromatin
FBgn0035287	CG13937	3L	1876551	1883041	5.50276	0.423651	0.795195	euchromatin
FBgn0035290	dsb	3L	1893408	1910197	43.2698	-0.476198	0.527146	euchromatin
FBgn0035293	CG5687	3L	1933633	1939103	2.60811	0.0353074	NA	euchromatin
FBgn0035294	Mfap1	3L	1941068	1942872	409.116	-0.148701	0.32929	euchromatin
FBgn0035295	Cnb	3L	1947565	1950262	413.404	-0.164082	0.254573	euchromatin
FBgn0035298	SCOT	3L	1963143	1966805	266.396	0.497944	0.534026	euchromatin
FBgn0035299	CG11815	3L	1970191	1971200	0	NA	NA	euchromatin
FBgn0035300	CG1139	3L	1971638	1974285	0.425212	0.708599	NA	euchromatin
FBgn0035308	CG15822	3L	2153201	2163863	108.752	0.231488	0.446676	euchromatin
FBgn0035309	CG15879	3L	2167550	2169108	19.3401	-0.311862	0.682987	euchromatin
FBgn0035311	CR15821	3L	2171644	2172773	6.80447	2.68468	0.0225679	euchromatin
FBgn0035312	CG15820	3L	2172995	2174332	183.104	-2.33654	3.15383e-07	euchromatin
FBgn0035313	CG13810	3L	2185930	2187676	1.63028	-0.460812	NA	euchromatin
FBgn0035315	CG8960	3L	2197013	2198089	0.690519	1.90099	NA	euchromatin
FBgn0035316	CG15878	3L	2210873	2212503	0.0495614	-0.393758	NA	euchromatin
FBgn0035317	Oseg2	3L	2229646	2235253	1.37465	-0.0578695	NA	euchromatin
FBgn0035318	CG9018	3L	2235284	2237076	414.327	0.0663517	0.73656	euchromatin
FBgn0035321	CG1275	3L	2252744	2257423	699.692	0.245729	0.185179	euchromatin
FBgn0035323	CG13807	3L	2262919	2263615	187.006	0.196619	0.258298	euchromatin
FBgn0035325	CG13806	3L	2266394	2267640	0.302445	0.448464	NA	euchromatin
FBgn0035328	yellow-g2	3L	2276550	2278038	921.042	-0.677376	0.194596	euchromatin
FBgn0035331	MsR1	3L	2322693	2345799	0.236401	-1.20823	NA	euchromatin
FBgn0035332	CG13801	3L	2360557	2362686	0	NA	NA	euchromatin
FBgn0035333	CG1317	3L	2367843	2371939	565.698	-0.00897523	0.973843	euchromatin
FBgn0035334	CG8993	3L	2372199	2372876	655.06	0.70503	0.38893	euchromatin
FBgn0035335	mRpL23	3L	2372844	2373704	371.28	0.267215	0.222297	euchromatin
FBgn0035336	CG9004	3L	2373728	2376488	513.841	-0.326056	0.400141	euchromatin
FBgn0035337	CG15877	3L	2376484	2377556	488.766	0.312252	0.669246	euchromatin
FBgn0035343	CG16762	3L	2474667	2475614	1.26077	0.0396424	NA	euchromatin
FBgn0035344	Cyp4d20	3L	2476259	2478448	3.99473	0.340313	NA	euchromatin
FBgn0035346	CG1146	3L	2488804	2492613	510.483	-0.186473	0.44385	euchromatin
FBgn0035348	CG16758	3L	2499372	2503606	9.11833	0.866394	0.476693	euchromatin
FBgn0035355	CG16985	3L	2599297	2600242	86.4898	0.574555	0.286051	euchromatin
FBgn0035356	CG16986	3L	2600331	2601536	111.026	0.714397	0.20788	euchromatin
FBgn0035357	MEP-1	3L	2631715	2641984	3173.36	-0.518693	0.00117776	euchromatin
FBgn0035358	CG14949	3L	2642184	2643424	0.786064	-0.487196	NA	euchromatin
FBgn0035359	CG1143	3L	2645368	2647192	1.87284	2.99166	NA	euchromatin
FBgn0035360	CG1246	3L	2648048	2650205	4.09921	-0.66205	NA	euchromatin
FBgn0035370	Non2	3L	2766999	2768392	2784.71	-0.0719705	0.68284	euchromatin
FBgn0035371	AhcyL1	3L	2768466	2772325	1323.28	-0.254742	0.0267473	euchromatin
FBgn0035372	CG12093	3L	2772560	2774007	394.243	0.124342	0.537165	euchromatin
FBgn0035374	mRpS35	3L	2780899	2782105	390.589	0.163583	0.490837	euchromatin
FBgn0035375	Pgant6	3L	2782255	2786010	632.645	-0.215653	0.207751	euchromatin
FBgn0035379	spz5	3L	2883641	2892166	0.732682	1.92267	NA	euchromatin
FBgn0035380	CG9970	3L	2915024	2916654	0.0495614	-0.393758	NA	euchromatin
FBgn0035382	Or63a	3L	2961534	2963788	0	NA	NA	euchromatin
FBgn0035383	CPT2	3L	2981022	2983551	477.871	0.277507	0.113853	euchromatin
FBgn0035384	CG2113	3L	2995172	2996155	0	NA	NA	euchromatin
FBgn0035385	FMRFaR	3L	3001716	3011860	0.147323	0.149943	NA	euchromatin
FBgn0035388	CG2162	3L	3035196	3040469	2490.1	-0.309536	0.00740455	euchromatin
FBgn0035390	scramb2	3L	3044113	3046812	878.578	0.185456	0.327848	euchromatin
FBgn0035392	CG1271	3L	3052514	3054906	86.7959	0.444261	0.453702	euchromatin
FBgn0035393	CG16753	3L	3055079	3055842	520.23	0.453471	0.00531274	euchromatin
FBgn0035397	CG11486	3L	3071133	3090406	4764.87	-0.238734	0.0341567	euchromatin
FBgn0035398	Cht7	3L	3090985	3106958	2.35127	-0.43169	NA	euchromatin
FBgn0035400	CG11537	3L	3128034	3143457	792.483	-0.397816	0.000180174	euchromatin
FBgn0035401	Alg2	3L	3143808	3145284	317.036	0.0767767	0.864066	euchromatin
FBgn0035402	Usp5	3L	3145405	3148358	1129.16	0.0455225	0.759018	euchromatin
FBgn0035405	CG15812	3L	3159991	3162019	881.348	0.210656	0.279802	euchromatin
FBgn0035407	Asciz	3L	3163786	3166250	394.884	0.0915258	0.746015	euchromatin
FBgn0035409	CG14963	3L	3171614	3172545	52.1187	0.208557	0.752121	euchromatin
FBgn0035410	CG14964	3L	3172817	3178580	25.4088	-1.35139	0.0934827	euchromatin
FBgn0035412	CG14957	3L	3187563	3188106	0	NA	NA	euchromatin
FBgn0035413	CG14958	3L	3189978	3190623	0	NA	NA	euchromatin
FBgn0035414	CG14965	3L	3190622	3192491	689.826	0.274582	0.333861	euchromatin
FBgn0035415	CG14966	3L	3197045	3197631	186.984	0.982694	0.0685074	euchromatin
FBgn0035420	hob	3L	3210992	3218920	948.935	-0.577527	0.000312304	euchromatin
FBgn0035421	CG12034	3L	3219156	3220925	502.406	0.0567495	0.830662	euchromatin
FBgn0035422	RpL28	3L	3220911	3222960	20040.6	0.395348	1.52513e-07	euchromatin
FBgn0035423	eIF1	3L	3223341	3224650	2256.58	0.83071	1.81106e-05	euchromatin
FBgn0035424	Larp4B	3L	3224838	3236604	5237.46	-0.743117	2.65592e-06	euchromatin
FBgn0035425	CG17746	3L	3236805	3239578	1858.06	0.0413159	0.801954	euchromatin
FBgn0035426	CG12078	3L	3243274	3244294	0.987852	2.78237	NA	euchromatin
FBgn0035427	ckd	3L	3257878	3268184	22.4197	-1.83294	0.0474684	euchromatin
FBgn0035428	CG14960	3L	3271036	3276255	0	NA	NA	euchromatin
FBgn0035429	CG12017	3L	3280239	3290896	0	NA	NA	euchromatin
FBgn0035430	CG12009	3L	3291459	3299000	0.502262	-2.04776	NA	euchromatin
FBgn0035431	CG14968	3L	3299336	3303112	6.43359	-1.40095	0.125018	euchromatin
FBgn0035432	ZnT63C	3L	3303708	3314009	1301.13	0.066571	0.712028	euchromatin
FBgn0035434	Drsl5	3L	3316781	3317144	1.32731	1.6961	NA	euchromatin
FBgn0035435	PIG-C	3L	3318028	3319232	178.893	0.380564	0.0852283	euchromatin
FBgn0035436	CG12016	3L	3319555	3322489	686.89	0.288831	0.186661	euchromatin
FBgn0035437	Strip	3L	3322025	3328871	696.725	-0.466758	9.71083e-05	euchromatin
FBgn0035438	PHGPx	3L	3326265	3328626	1880.46	0.156163	0.353552	euchromatin
FBgn0035439	CG14961	3L	3330063	3333181	4.12004	0.0590348	NA	euchromatin
FBgn0035440	CG14969	3L	3333119	3334978	610.952	0.281243	0.148208	euchromatin
FBgn0035443	CG12010	3L	3374282	3376649	213.088	0.137746	0.558712	euchromatin
FBgn0035444	CG12012	3L	3376757	3377992	309.204	0.298702	0.324896	euchromatin
FBgn0035445	Ids	3L	3378268	3380083	3.63521	0.335151	NA	euchromatin
FBgn0035449	CG14971	3L	3468023	3471309	603.584	0.378058	0.0829399	euchromatin
FBgn0035452	CG10359	3L	3612192	3615244	0.670708	-0.0522867	NA	euchromatin
FBgn0035453	CG10357	3L	3615382	3616682	0	NA	NA	euchromatin
FBgn0035455	CG10862	3L	3653405	3654771	0.146643	0.627936	NA	euchromatin
FBgn0035458	ppk27	3L	3753693	3755201	0.851242	-0.625369	NA	euchromatin
FBgn0035461	ntc	3L	3803832	3806459	314.785	0.00380105	0.989229	euchromatin
FBgn0035462	IntS10	3L	3806710	3809090	590.568	0.296366	0.0504989	euchromatin
FBgn0035464	PIG-B	3L	3811263	3813958	668.903	-0.182692	0.196727	euchromatin
FBgn0035468	Gr63a	3L	3894999	3896603	0.228594	0.959342	NA	euchromatin
FBgn0035469	CG14977	3L	3896900	3897498	124.427	0.548519	0.334353	euchromatin
FBgn0035470	Ccz1	3L	3897444	3899156	100.461	-0.0121956	0.987205	euchromatin
FBgn0035471	Sc2	3L	3903492	3905035	1165.22	-0.385191	0.0421691	euchromatin
FBgn0035473	mge	3L	3907852	3909931	3302.19	0.237511	0.00752255	euchromatin
FBgn0035475	CG10866	3L	3936060	3937992	619.063	0.540716	0.00112593	euchromatin
FBgn0035476	CG12766	3L	3938624	3940125	1.28362	1.59242	NA	euchromatin
FBgn0035477	CG14982	3L	3942710	3947278	0.161663	0.153207	NA	euchromatin
FBgn0035478	CG10853	3L	3947891	3948687	0	NA	NA	euchromatin
FBgn0035479	CG14983	3L	3948699	3949305	0	NA	NA	euchromatin
FBgn0035480	CG14984	3L	3951193	3952550	0.966249	4.04475	NA	euchromatin
FBgn0035481	CG12605	3L	3954251	3964771	3.18438	-0.183664	NA	euchromatin
FBgn0035482	CG14985	3L	4003474	4006626	230.494	0.524161	0.368602	euchromatin
FBgn0035483	Mul1	3L	4021457	4023501	184.804	0.53019	0.0958534	euchromatin
FBgn0035484	CG11594	3L	4022700	4026011	27.9428	0.394149	0.719725	euchromatin
FBgn0035486	Gr64d	3L	4032062	4035703	0.478548	0.115024	NA	euchromatin
FBgn0035488	CG11593	3L	4037523	4040482	1184.9	-0.134457	0.281144	euchromatin
FBgn0035490	CG1136	3L	4046596	4059660	45.5549	-0.0667144	0.901285	euchromatin
FBgn0035491	Dpy-30L2	3L	4046988	4047735	0.241441	0.0930799	NA	euchromatin
FBgn0035495	CG14989	3L	4087581	4092706	0	NA	NA	euchromatin
FBgn0035496	CG14990	3L	4093207	4094344	0.504521	-0.477895	NA	euchromatin
FBgn0035497	CG14995	3L	4094343	4103256	509.065	-0.0835486	0.695106	euchromatin
FBgn0035498	Fit1	3L	4103564	4107116	1252.16	-0.135971	0.416197	euchromatin
FBgn0035499	Chd64	3L	4114289	4122388	2539.63	0.0194802	0.929834	euchromatin
FBgn0035501	CG1299	3L	4148696	4152473	2.88862	3.28071	NA	euchromatin
FBgn0035504	Teh4	3L	4174859	4178270	0.717233	0.548638	NA	euchromatin
FBgn0035505	Teh2	3L	4178980	4188023	1.39571	1.18767	NA	euchromatin
FBgn0035508	CG15005	3L	4200825	4204339	4.74047	0.239596	0.919516	euchromatin
FBgn0035510	Cpr64Aa	3L	4207838	4209178	0.891587	-0.361701	NA	euchromatin
FBgn0035511	Cpr64Ab	3L	4210880	4211540	0.420001	0.0555857	NA	euchromatin
FBgn0035512	Cpr64Ac	3L	4211964	4212915	0.433346	-1.26021	NA	euchromatin
FBgn0035513	Cpr64Ad	3L	4215379	4216414	0.146643	0.627936	NA	euchromatin
FBgn0035515	CG14997	3L	4240173	4242603	274.409	0.504394	0.0152841	euchromatin
FBgn0035517	CG1265	3L	4254776	4256053	76.5121	0.163933	0.741961	euchromatin
FBgn0035518	CG15011	3L	4255991	4259152	440.123	0.190063	0.369875	euchromatin
FBgn0035519	CG1309	3L	4259430	4261643	418.858	0.274041	0.21233	euchromatin
FBgn0035520	CG11586	3L	4261297	4262470	583.296	0.198953	0.130385	euchromatin
FBgn0035521	VhaM9.7-a	3L	4262705	4263464	0.348213	-0.456444	NA	euchromatin
FBgn0035522	CG1273	3L	4263719	4277778	3.47604	-0.605839	NA	euchromatin
FBgn0035523	Ctl1	3L	4277962	4281585	524.323	0.0625606	0.768315	euchromatin
FBgn0035524	CG11583	3L	4281504	4282817	1056.95	0.191966	0.0270383	euchromatin
FBgn0035526	CG1316	3L	4283851	4286865	1124.34	-0.00760076	0.96755	euchromatin
FBgn0035528	CG15012	3L	4291208	4292246	837.54	0.159284	0.428591	euchromatin
FBgn0035529	Fdx2	3L	4292482	4293432	748.947	0.554498	0.0163696	euchromatin
FBgn0035532	CG15014	3L	4321105	4322259	1116.76	0.166305	0.185699	euchromatin
FBgn0035533	Cip4	3L	4322491	4364102	1218.61	-0.179469	0.0660392	euchromatin
FBgn0035534	mRpS6	3L	4364550	4365243	360.061	0.392543	0.0683789	euchromatin
FBgn0035537	CG11342	3L	4366494	4367458	164.387	0.560597	0.022923	euchromatin
FBgn0035538	DopEcR	3L	4367649	4380387	0.607395	0.682265	NA	euchromatin
FBgn0035539	slow	3L	4384442	4403181	140.004	0.499905	0.418067	euchromatin
FBgn0035540	Syx17	3L	4403487	4405168	315.525	0.137295	0.712282	euchromatin
FBgn0035541	CG15019	3L	4405127	4406059	1652.18	0.628258	6.0349e-06	euchromatin
FBgn0035542	DOR	3L	4406943	4420648	910.804	-0.0019788	0.993734	euchromatin
FBgn0035543	CG15020	3L	4421662	4426621	0.189757	0.955642	NA	euchromatin
FBgn0035544	CG15021	3L	4436721	4438311	0.198883	-0.130709	NA	euchromatin
FBgn0035545	CG12607	3L	4446573	4448072	0	NA	NA	euchromatin
FBgn0035546	CG11345	3L	4457177	4458163	0	NA	NA	euchromatin
FBgn0035547	CG15022	3L	4459193	4460317	0	NA	NA	euchromatin
FBgn0035548	CG15023	3L	4460622	4461504	0	NA	NA	euchromatin
FBgn0035550	CG11349	3L	4473068	4475095	0	NA	NA	euchromatin
FBgn0035551	CG7465	3L	4480283	4481487	0.829431	-1.93939	NA	euchromatin
FBgn0035552	CG11350	3L	4482809	4484370	0	NA	NA	euchromatin
FBgn0035553	CG13722	3L	4485159	4490963	0.195524	0.739187	NA	euchromatin
FBgn0035554	CG13721	3L	4496883	4497777	0	NA	NA	euchromatin
FBgn0035555	CG13720	3L	4498856	4500500	0.133594	-0.886298	NA	euchromatin
FBgn0035557	CG11353	3L	4533170	4539270	31.206	-0.312942	0.716559	euchromatin
FBgn0035558	CG11357	3L	4542051	4553457	1530.24	0.132005	0.4466	euchromatin
FBgn0035563	CG13716	3L	4634436	4634789	0.127267	0.664121	NA	euchromatin
FBgn0035567	CG7514	3L	4687587	4688774	0	NA	NA	euchromatin
FBgn0035568	CG18418	3L	4688929	4690070	0.0991227	-0.736137	NA	euchromatin
FBgn0035569	CG15876	3L	4694205	4694845	0.183792	0.946176	NA	euchromatin
FBgn0035570	CG13712	3L	4709209	4709890	0.141841	-0.941616	NA	euchromatin
FBgn0035571	CG12493	3L	4752393	4753738	6.97643	2.27018	0.180386	euchromatin
FBgn0035572	CG13711	3L	4757883	4758708	0.592466	-0.112992	NA	euchromatin
FBgn0035574	RhoGEF64C	3L	4692783	4796253	142.227	-0.543008	0.378286	euchromatin
FBgn0035575	CG7509	3L	4803077	4805274	1.19123	0.106026	NA	euchromatin
FBgn0035577	CG13708	3L	4829092	4833591	1.38614	1.62582	NA	euchromatin
FBgn0035578	CG13707	3L	4837791	4840108	2.24097	3.17126	NA	euchromatin
FBgn0035581	Dnah3	3L	4861269	4895749	0.0918116	-0.805952	NA	euchromatin
FBgn0035582	CG13705	3L	4896864	4898470	0	NA	NA	euchromatin
FBgn0035583	CG13704	3L	4898900	4900869	1.18289	1.08114	NA	euchromatin
FBgn0035584	CG17030	3L	4980003	4980769	0	NA	NA	euchromatin
FBgn0035585	ATPsynCF6L	3L	5011444	5012133	0.667228	1.49932	NA	euchromatin
FBgn0035586	Fitm	3L	5144082	5146063	446.824	-0.0617221	0.687559	euchromatin
FBgn0035587	Gdap1	3L	5141953	5144317	23.9294	0.249112	0.809556	euchromatin
FBgn0035588	CG10672	3L	5140440	5141646	220.512	-0.187063	0.505075	euchromatin
FBgn0035589	CHMP2B	3L	5139619	5140473	428.025	0.13515	0.492441	euchromatin
FBgn0035590	Prpk	3L	5138652	5139395	126.419	0.0376648	0.960423	euchromatin
FBgn0035591	CG4611	3L	5136376	5138679	314.853	0.76784	0.312932	euchromatin
FBgn0035592	CG10674	3L	5135748	5136292	328.431	0.37306	0.110082	euchromatin
FBgn0035593	CG4603	3L	5133871	5135670	856.611	0.213398	0.0604197	euchromatin
FBgn0035594	CG4597	3L	5129674	5130240	0	NA	NA	euchromatin
FBgn0035598	CG4669	3L	5234483	5236631	7.34289	-1.59694	0.313898	euchromatin
FBgn0035600	Cyt-c1	3L	5360211	5362798	2565.65	0.280587	0.0163779	euchromatin
FBgn0035601	Uev1A	3L	5362884	5366225	5764.6	0.236398	0.0578407	euchromatin
FBgn0035603	Pfdn4	3L	5367341	5368008	963.287	0.612904	0.000985539	euchromatin
FBgn0035604	Ir64a	3L	5378786	5382821	0	NA	NA	euchromatin
FBgn0035607	CG4835	3L	5479790	5483663	0.673158	1.50617	NA	euchromatin
FBgn0035608	blanks	3L	5497523	5498958	11.7172	-1.67744	NA	euchromatin
FBgn0035610	Lkr	3L	5512421	5529341	0	NA	NA	euchromatin
FBgn0035611	CG13285	3L	5533968	5535759	0.0472802	-0.462459	NA	euchromatin
FBgn0035612	frm	3L	5538411	5551159	15.9925	-1.40971	0.0771038	euchromatin
FBgn0035617	l(3)psg2	3L	5583669	5590390	1306.04	-0.915627	0.000252126	euchromatin
FBgn0035619	Alp10	3L	5592741	5595272	0.607265	-1.91566	NA	euchromatin
FBgn0035620	Alp9	3L	5595542	5597422	0.437734	0.455303	NA	euchromatin
FBgn0035621	CG10591	3L	5598557	5599692	0	NA	NA	euchromatin
FBgn0035622	TM9SF3	3L	5601096	5603979	748.468	0.181984	0.221576	euchromatin
FBgn0035623	mthl2	3L	5604790	5607190	0.762301	0.71936	NA	euchromatin
FBgn0035624	Eaf6	3L	5607162	5608300	578.785	0.143482	0.529941	euchromatin
FBgn0035625	Blimp-1	3L	5630983	5652094	14.5443	0.744644	0.387617	euchromatin
FBgn0035626	lin-28	3L	5654681	5657384	2.85384	-0.235193	NA	euchromatin
FBgn0035627	Sse	3L	5659700	5662247	466.574	0.173833	0.286327	euchromatin
FBgn0035630	CG10576	3L	5761963	5765702	4952.05	0.204719	0.0414427	euchromatin
FBgn0035631	Txl	3L	5765846	5767084	1353.48	0.323063	0.049559	euchromatin
FBgn0035632	Ppat-Dpck	3L	5767017	5768794	268.359	0.0701365	0.854248	euchromatin
FBgn0035636	Cralbp	3L	5783215	5786718	0.10589	-0.737253	NA	euchromatin
FBgn0035638	Tektin-C	3L	5794405	5796543	0.130482	-0.737255	NA	euchromatin
FBgn0035639	kri	3L	5810973	5812228	635.808	0.344839	0.0366546	euchromatin
FBgn0035640	mad2	3L	5812135	5813093	1105.63	-0.00386755	0.982025	euchromatin
FBgn0035641	CG5568	3L	5871501	5873518	1958.85	0.339655	0.0369303	euchromatin
FBgn0035642	CG18586	3L	5873311	5875466	714.627	0.270263	0.388303	euchromatin
FBgn0035643	CG13287	3L	5882304	5884090	0.318552	-1.11568	NA	euchromatin
FBgn0035644	DNApol-epsilon58	3L	5895691	5897435	414.792	0.0170302	0.945268	euchromatin
FBgn0035645	CG5592	3L	5897638	5899395	0.0721755	-0.393758	NA	euchromatin
FBgn0035647	CG10486	3L	5904211	5906699	0	NA	NA	euchromatin
FBgn0035648	CG13288	3L	5907381	5917540	0	NA	NA	euchromatin
FBgn0035649	CG10483	3L	5917905	5921316	1.37788	1.99856	NA	euchromatin
FBgn0035656	CG10479	3L	5967545	5976007	34.0812	0.1068	0.899125	euchromatin
FBgn0035657	alphaKap4	3L	6009446	6011021	0	NA	NA	euchromatin
FBgn0035661	CG10477	3L	6033199	6034611	0.236401	-1.20823	NA	euchromatin
FBgn0035663	CG6462	3L	6037111	6038188	0.063221	0.224531	NA	euchromatin
FBgn0035665	Jon65Aiii	3L	6050757	6051690	0.646846	-2.11062	NA	euchromatin
FBgn0035666	Jon65Aii	3L	6052321	6053215	0.141841	-0.941616	NA	euchromatin
FBgn0035667	Jon65Ai	3L	6053493	6054443	0.0945605	-0.763979	NA	euchromatin
FBgn0035669	CG6592	3L	6059658	6061378	0.255366	-0.591386	NA	euchromatin
FBgn0035670	CG10472	3L	6061372	6062910	1.21298	-2.21493	NA	euchromatin
FBgn0035673	CG6602	3L	6072139	6073539	3.72093	1.67268	NA	euchromatin
FBgn0035674	CG13295	3L	6073490	6075245	194.899	-0.430847	0.511577	euchromatin
FBgn0035675	CG6610	3L	6075536	6076258	481.723	0.656395	0.0118517	euchromatin
FBgn0035676	ssp6	3L	6076722	6082491	4.48676	-0.790927	0.624738	euchromatin
FBgn0035677	CG13293	3L	6082883	6092188	5.91814	-0.712378	0.627063	euchromatin
FBgn0035678	CG10469	3L	6092188	6093313	14.0746	0.366743	0.74735	euchromatin
FBgn0035679	CG10467	3L	6093204	6094747	279.465	0.146127	0.643359	euchromatin
FBgn0035685	CG13297	3L	6156592	6157377	0.523777	0.681399	NA	euchromatin
FBgn0035686	Cpr65Az	3L	6160814	6161589	0	NA	NA	euchromatin
FBgn0035687	Prdm13	3L	6163127	6164682	10.3911	-2.85181	0.526012	euchromatin
FBgn0035688	fmt	3L	6164916	6173880	3686.16	0.204023	0.468871	euchromatin
FBgn0035689	CG7376	3L	6174248	6178941	263.136	-0.291489	0.220913	euchromatin
FBgn0035690	CG10274	3L	6178677	6181829	521.442	-0.304612	0.0314437	euchromatin
FBgn0035691	CG7386	3L	6189745	6192049	438.939	0.178815	0.259155	euchromatin
FBgn0035692	Sf3b6	3L	6192124	6193179	1846.31	0.482145	0.00089134	euchromatin
FBgn0035693	CG8219	3L	6200473	6203776	2.1777	-1.29102	NA	euchromatin
FBgn0035694	CG13299	3L	6231805	6232361	612.805	-0.275486	0.308058	euchromatin
FBgn0035695	CG10226	3L	6234323	6240068	22.7141	-0.127676	0.906888	euchromatin
FBgn0035696	Best2	3L	6245933	6256665	913.049	0.0216731	0.92259	euchromatin
FBgn0035697	CG10163	3L	6257423	6258760	89.5925	-0.727219	0.354601	euchromatin
FBgn0035699	CG13300	3L	6329324	6352390	32.6423	-1.02107	0.0584669	euchromatin
FBgn0035702	CG10147	3L	6486167	6488424	331.209	0.647347	0.401665	euchromatin
FBgn0035703	CG8270	3L	6488681	6491210	320.426	0.330731	0.158009	euchromatin
FBgn0035704	Vps8	3L	6491230	6495297	394.204	-0.216369	0.185413	euchromatin
FBgn0035708	axed	3L	6609325	6619113	6.66838	0.959138	0.436983	euchromatin
FBgn0035709	eIF4E4	3L	6664224	6665641	0	NA	NA	euchromatin
FBgn0035710	SP1173	3L	6689327	6703521	236.073	0.348505	0.410857	euchromatin
FBgn0035711	CG8519	3L	6704860	6709000	0.572351	-2.30655	NA	euchromatin
FBgn0035713	velo	3L	6744426	6752752	2859.97	-0.234921	0.0249041	euchromatin
FBgn0035714	CG8549	3L	6752913	6754029	385.211	0.0349397	0.889299	euchromatin
FBgn0035715	CG10103	3L	6754017	6756497	788.906	-0.0853647	0.616722	euchromatin
FBgn0035718	CG14820	3L	6932926	6934824	0	NA	NA	euchromatin
FBgn0035719	tow	3L	6942856	6949313	2.61798	2.01068	NA	euchromatin
FBgn0035720	CG10077	3L	6949491	6955904	4859.09	-0.196142	0.0136424	euchromatin
FBgn0035721	CG9948	3L	6955991	6957440	205.627	0.423543	0.236767	euchromatin
FBgn0035722	CG10075	3L	6956946	6958108	237.381	0.344858	0.056454	euchromatin
FBgn0035724	CG10064	3L	6965260	6967897	8.28652	-5.01812	0.213678	euchromatin
FBgn0035725	Mis12	3L	6968035	6969048	661.915	0.758198	3.34608e-06	euchromatin
FBgn0035726	CG9953	3L	6969658	6971666	1524.74	0.226283	0.385866	euchromatin
FBgn0035727	CG10063	3L	6971579	6972467	7.09191	0.18422	0.902467	euchromatin
FBgn0035730	CG17744	3L	7025801	7026794	1.46202	-0.635153	NA	euchromatin
FBgn0035733	CG8641	3L	7058930	7077462	2.85076	3.9423	NA	euchromatin
FBgn0035734	CG14823	3L	7066314	7069463	0.929748	-1.74247	NA	euchromatin
FBgn0035735	Cpr65Ea	3L	7086003	7086608	0	NA	NA	euchromatin
FBgn0035736	Cpr65Eb	3L	7087713	7088787	0.706443	0.999681	NA	euchromatin
FBgn0035737	Cpr65Ec	3L	7093204	7093841	0	NA	NA	euchromatin
FBgn0035741	BBS1	3L	7125905	7128118	0.0991227	-0.736137	NA	euchromatin
FBgn0035742	Acbp4	3L	7127913	7128264	0	NA	NA	euchromatin
FBgn0035743	Acbp6	3L	7128903	7129673	1.41211	-0.622419	NA	euchromatin
FBgn0035750	CG14826	3L	7234512	7235965	0	NA	NA	euchromatin
FBgn0035751	CG14829	3L	7236800	7238122	0	NA	NA	euchromatin
FBgn0035753	RpL18	3L	7240203	7241351	8407.03	0.47885	3.34608e-06	euchromatin
FBgn0035754	MED4	3L	7249529	7250527	276.914	0.252997	0.144821	euchromatin
FBgn0035755	CG14830	3L	7250718	7263920	23.7414	1.06537	0.139125	euchromatin
FBgn0035756	unc-13-4A	3L	7266192	7312896	13.6401	1.25657	0.333161	euchromatin
FBgn0035760	CG8607	3L	7320068	7321211	151.544	0.392465	0.516071	euchromatin
FBgn0035761	RhoGEF4	3L	7321099	7323411	363.228	-0.472756	0.110062	euchromatin
FBgn0035762	Rint1	3L	7323619	7326255	449.907	-0.131016	0.676229	euchromatin
FBgn0035763	CG8602	3L	7326273	7328842	1789.6	0.10978	0.310738	euchromatin
FBgn0035766	eco	3L	7335442	7339340	2068.13	-0.193855	0.0369003	euchromatin
FBgn0035767	Cln7	3L	7341884	7345183	27.8535	0.188124	0.855104	euchromatin
FBgn0035768	CG14834	3L	7345698	7347123	657.994	-0.598267	0.160277	euchromatin
FBgn0035769	CTCF	3L	7353578	7356713	1558.21	-0.102438	0.608821	euchromatin
FBgn0035770	pst	3L	7357275	7360263	457.372	-0.346931	0.790323	euchromatin
FBgn0035771	Sec63	3L	7360561	7364366	1318.12	-0.425552	1.6127e-05	euchromatin
FBgn0035772	Sh3beta	3L	7364584	7369260	1651.93	0.283868	0.0167357	euchromatin
FBgn0035776	CG8564	3L	7385648	7387914	0.429522	-0.333716	NA	euchromatin
FBgn0035777	CG8563	3L	7390742	7396013	1.19399	-1.81467	NA	euchromatin
FBgn0035779	CG8562	3L	7398285	7399912	0.264498	-0.508158	NA	euchromatin
FBgn0035780	CG18417	3L	7400070	7401671	0.146643	0.627936	NA	euchromatin
FBgn0035781	CG8560	3L	7402332	7404181	0.365472	-0.391454	NA	euchromatin
FBgn0035782	CG14835	3L	7436808	7437466	0	NA	NA	euchromatin
FBgn0035785	ppk26	3L	7456149	7458608	0	NA	NA	euchromatin
FBgn0035786	Tsp66A	3L	7465509	7468808	0.227687	-1.18575	NA	euchromatin
FBgn0035787	CG8543	3L	7469502	7470302	0	NA	NA	euchromatin
FBgn0035788	CG8541	3L	7471559	7472514	0.0495614	-0.393758	NA	euchromatin
FBgn0035789	mthl6	3L	7485967	7487918	0.148684	-0.935927	NA	euchromatin
FBgn0035790	Cyp316a1	3L	7491864	7493484	0.308957	-0.263502	NA	euchromatin
FBgn0035791	CG8539	3L	7497211	7498831	34.8465	0.78894	0.37322	euchromatin
FBgn0035792	CG7548	3L	7505540	7506217	2.5348	-1.73173	NA	euchromatin
FBgn0035793	CG7546	3L	7510986	7517316	2377.83	-0.491996	7.47446e-05	euchromatin
FBgn0035795	CG16998	3L	7539060	7539836	0.305392	-0.403266	NA	euchromatin
FBgn0035797	CG14837	3L	7555780	7560037	3.05263	1.87938	NA	euchromatin
FBgn0035798	frac	3L	7562610	7569499	1.25236	2.31483	NA	euchromatin
FBgn0035799	CG14838	3L	7583454	7587248	6.86044	-2.23934	0.259892	euchromatin
FBgn0035800	CG7716	3L	7588608	7590998	8.22631	-1.54385	0.435574	euchromatin
FBgn0035802	Pura	3L	7593091	7639573	760.18	-0.52795	0.000774646	euchromatin
FBgn0035805	CG7506	3L	7640798	7641648	309.513	0.245173	0.348621	euchromatin
FBgn0035806	PGRP-SD	3L	7651180	7651900	4.99842	1.38542	0.40013	euchromatin
FBgn0035807	CG7492	3L	7651866	7654752	700.753	-0.382764	0.00279967	euchromatin
FBgn0035811	Mcad	3L	7719350	7721472	1768.7	0.531899	0.00561564	euchromatin
FBgn0035812	CG7457	3L	7719899	7726473	1056.17	-0.252817	0.285776	euchromatin
FBgn0035813	CG8492	3L	7727804	7732191	1.24853	2.41849	NA	euchromatin
FBgn0035815	Snmp2	3L	7733250	7743041	2.26355	-0.667213	NA	euchromatin
FBgn0035816	CG13685	3L	7747344	7750552	4.77941	1.43528	0.361802	euchromatin
FBgn0035817	CG7409	3L	7754409	7755168	0.410842	-1.52242	NA	euchromatin
FBgn0035823	eIF4E5	3L	7894880	7896009	1.38161	-0.390802	NA	euchromatin
FBgn0035824	CG8281	3L	7912463	7913763	199.921	-0.178221	0.667771	euchromatin
FBgn0035825	CG8111	3L	7913664	7915120	231.894	-0.370203	0.0217021	euchromatin
FBgn0035827	Srp9	3L	7936373	7937258	1019.44	0.210228	0.401974	euchromatin
FBgn0035829	HP4	3L	7975438	7976154	943.829	0.357267	0.00983925	euchromatin
FBgn0035830	CG8209	3L	7976406	7977849	1326.28	-0.10953	0.766602	euchromatin
FBgn0035831	CG8038	3L	7977805	7978650	489.473	0.503063	0.0873701	euchromatin
FBgn0035833	CG7565	3L	8087635	8091786	413.272	0.0650291	0.811126	euchromatin
FBgn0035838	ldbr	3L	8121827	8123615	446.03	0.200445	0.232538	euchromatin
FBgn0035839	CG7550	3L	8123612	8124531	107.229	0.127727	0.68251	euchromatin
FBgn0035842	CG7504	3L	8131429	8137498	1281.43	-0.396898	0.0734637	euchromatin
FBgn0035844	CG13676	3L	8141868	8151813	60.7492	0.033893	0.965786	euchromatin
FBgn0035845	CG13675	3L	8160315	8165518	0.0977619	0.472658	NA	euchromatin
FBgn0035847	mthl7	3L	8178675	8180514	0.286758	0.656396	NA	euchromatin
FBgn0035848	Uxs	3L	8180923	8183369	438.987	0.0195016	0.95553	euchromatin
FBgn0035849	ERR	3L	8183361	8186671	298.133	-0.23088	0.186661	euchromatin
FBgn0035850	Atg18a	3L	8186857	8191118	575.126	-0.357332	0.0496601	euchromatin
FBgn0035851	MED24	3L	8191270	8196573	611.687	-0.104447	0.497928	euchromatin
FBgn0035852	CG7387	3L	8191522	8193116	2.33898	1.83273	NA	euchromatin
FBgn0035853	UbcE2M	3L	8195847	8197987	1405.02	0.251046	0.042177	euchromatin
FBgn0035854	CG8005	3L	8198207	8199491	144.676	0.132842	0.849235	euchromatin
FBgn0035855	CG7366	3L	8201078	8202417	0.284636	1.18728	NA	euchromatin
FBgn0035856	CG13679	3L	8202792	8203345	0	NA	NA	euchromatin
FBgn0035857	CG8006	3L	8211890	8213622	0.236401	-1.20823	NA	euchromatin
FBgn0035858	CG13674	3L	8218232	8218983	0	NA	NA	euchromatin
FBgn0035859	CG13678	3L	8222141	8222953	1.67807	-2.27091	NA	euchromatin
FBgn0035861	CG7213	3L	8231814	8240601	0.178927	0.918757	NA	euchromatin
FBgn0035865	CG7201	3L	8290286	8295327	0	NA	NA	euchromatin
FBgn0035866	Arl5	3L	8298501	8299839	1354.23	0.235933	0.0925183	euchromatin
FBgn0035867	CG13671	3L	8300064	8302341	365.518	0.182265	0.41684	euchromatin
FBgn0035868	CG7194	3L	8302364	8304059	71.5368	-0.986034	0.128522	euchromatin
FBgn0035870	Gr66a	3L	8305336	8306980	4.78816	0.884587	0.498949	euchromatin
FBgn0035871	BI-1	3L	8307145	8308941	979.744	0.516551	0.00344978	euchromatin
FBgn0035872	CG7185	3L	8310493	8315502	2412.66	-0.210474	0.0391852	euchromatin
FBgn0035873	CG13670	3L	8320763	8322280	0	NA	NA	euchromatin
FBgn0035875	Cpr66Cb	3L	8336672	8338595	0.33595	-1.34251	NA	euchromatin
FBgn0035876	Pex2	3L	8339051	8340276	243.109	0.0430252	0.876957	euchromatin
FBgn0035877	CG7083	3L	8340785	8342876	482.233	0.364763	0.0184133	euchromatin
FBgn0035878	CG7182	3L	8344421	8346382	1827.42	-0.134027	0.116434	euchromatin
FBgn0035879	GAPcenA	3L	8346561	8352279	773.707	-0.0827831	0.526917	euchromatin
FBgn0035880	Culd	3L	8352355	8356296	32.6108	0.432222	0.491562	euchromatin
FBgn0035886	Jon66Ci	3L	8391540	8392377	0	NA	NA	euchromatin
FBgn0035887	Jon66Cii	3L	8392820	8393649	0.231412	0.79211	NA	euchromatin
FBgn0035888	CG7120	3L	8396000	8402295	246.542	0.02555	0.927214	euchromatin
FBgn0035889	mkg-p	3L	8402168	8405277	641.29	0.289366	0.00144282	euchromatin
FBgn0035890	CG13667	3L	8405454	8407354	144.342	0.420114	0.491493	euchromatin
FBgn0035896	CG6983	3L	8443042	8449377	824.938	0.136698	0.463895	euchromatin
FBgn0035900	ZC3H3	3L	8507469	8509763	125.266	0.325752	0.620013	euchromatin
FBgn0035901	CG6745	3L	8510003	8513007	650.098	-0.0781541	0.841096	euchromatin
FBgn0035902	CG6683	3L	8513874	8514921	373.939	0.292615	0.0565365	euchromatin
FBgn0035903	CG6765	3L	8512767	8518738	33.1208	-0.901785	0.25436	euchromatin
FBgn0035904	GstO3	3L	8518885	8520295	43.506	0.850786	0.343534	euchromatin
FBgn0035906	GstO2	3L	8521429	8523501	1180.31	0.205102	0.0311629	euchromatin
FBgn0035907	GstO1	3L	8523742	8524866	742.718	0.383683	0.108773	euchromatin
FBgn0035909	ergic53	3L	8534977	8538013	1330.67	0.142596	0.479689	euchromatin
FBgn0035911	CG6638	3L	8574407	8576078	400.115	0.091365	0.677703	euchromatin
FBgn0035914	CG6282	3L	8604657	8617074	12.1511	1.69541	0.133906	euchromatin
FBgn0035915	S-Lap1	3L	8617235	8619474	0	NA	NA	euchromatin
FBgn0035916	GAPsec	3L	8622039	8623901	523.394	0.183866	0.241663	euchromatin
FBgn0035917	Zasp66	3L	8624371	8638813	136.929	0.245824	0.756235	euchromatin
FBgn0035918	Cdc6	3L	8631509	8634069	1217.01	-0.0021192	0.990528	euchromatin
FBgn0035921	CG13305	3L	8644916	8646822	0	NA	NA	euchromatin
FBgn0035922	Pex7	3L	8647145	8651011	0	NA	NA	euchromatin
FBgn0035923	CG6511	3L	8721324	8726108	826.893	-0.150254	0.19569	euchromatin
FBgn0035924	CG6576	3L	8755989	8757167	1.06719	-2.10013	NA	euchromatin
FBgn0035926	Acbp5	3L	8788144	8788545	1.02396	0.00497977	NA	euchromatin
FBgn0035928	CG13310	3L	8798730	8800532	0	NA	NA	euchromatin
FBgn0035929	CG13311	3L	8801540	8802164	0.146643	0.627936	NA	euchromatin
FBgn0035931	CG13312	3L	8805811	8807213	12.8719	1.62443	0.73587	euchromatin
FBgn0035932	CG13308	3L	8808544	8809307	0	NA	NA	euchromatin
FBgn0035933	CG13309	3L	8810395	8811265	8.81571	0.79498	0.500946	euchromatin
FBgn0035934	TrpA1	3L	8894404	8904790	0.247807	-1.23401	NA	euchromatin
FBgn0035936	Tsp66E	3L	8912499	8932065	2132.16	0.00732852	0.973808	euchromatin
FBgn0035941	CG13313	3L	8958857	8960921	1.48685	-0.216412	NA	euchromatin
FBgn0035942	ValRS-m	3L	8961274	8964769	243.117	0.659362	0.237982	euchromatin
FBgn0035943	CG5653	3L	8964912	8966374	0	NA	NA	euchromatin
FBgn0035944	CG5021	3L	8966829	8968171	519.895	0.440352	0.0431906	euchromatin
FBgn0035945	CG5026	3L	8968528	8971752	582.317	-0.473907	0.00212085	euchromatin
FBgn0035947	Srp68	3L	8975046	8977401	1736.74	0.160893	0.134191	euchromatin
FBgn0035948	CG5644	3L	8977395	8979880	8.0427	-1.46151	0.314904	euchromatin
FBgn0035949	CG13314	3L	8981795	8983212	3.83186	0.373193	NA	euchromatin
FBgn0035951	CG5068	3L	8986710	8989135	539.612	0.0514155	0.775272	euchromatin
FBgn0035952	CG5280	3L	8989069	8990228	0.626795	-0.38299	NA	euchromatin
FBgn0035953	CG5087	3L	8998184	9002566	615.827	-0.229073	0.139447	euchromatin
FBgn0035954	Doc3	3L	9005196	9007249	0.426954	1.36201	NA	euchromatin
FBgn0035955	CG5194	3L	9008624	9009838	1413.03	1.14939	1.02919e-08	euchromatin
FBgn0035956	Doc2	3L	9012686	9019246	1.23862	-0.259298	NA	euchromatin
FBgn0035957	CG5144	3L	9047439	9048724	70.0246	0.172567	0.783312	euchromatin
FBgn0035959	CG4911	3L	9067195	9072731	4124.16	0.205962	0.0650242	euchromatin
FBgn0035960	CG4942	3L	9073105	9074467	186.619	0.411463	0.132855	euchromatin
FBgn0035964	Dhpr	3L	9134560	9135916	272.394	-0.266115	0.101883	euchromatin
FBgn0035965	Use1	3L	9135709	9137181	471.244	0.0116771	0.966879	euchromatin
FBgn0035968	Slc45-1	3L	9203065	9208853	31.9275	-0.554329	0.439218	euchromatin
FBgn0035969	CG4476	3L	9211880	9215256	874.873	0.341739	0.0955857	euchromatin
FBgn0035970	CG4483	3L	9235150	9236648	0.0977619	0.472658	NA	euchromatin
FBgn0035971	CG4477	3L	9250225	9251338	0	NA	NA	euchromatin
FBgn0035975	PGRP-LA	3L	9334332	9338336	39.9361	0.403544	0.60533	euchromatin
FBgn0035976	PGRP-LC	3L	9338810	9348336	87.2841	0.689462	0.649956	euchromatin
FBgn0035977	PGRP-LF	3L	9349609	9351489	3.48046	1.65485	NA	euchromatin
FBgn0035978	UGP	3L	9350867	9358935	1010.47	0.223109	0.0855946	euchromatin
FBgn0035980	mRRF1	3L	9364350	9365240	292.627	0.16358	0.572331	euchromatin
FBgn0035981	CG4452	3L	9367377	9370300	658.546	0.0365391	0.865326	euchromatin
FBgn0035982	CG4461	3L	9375430	9376293	0.206558	-0.11896	NA	euchromatin
FBgn0035983	CG4080	3L	9386827	9399227	1276.27	-0.139085	0.544033	euchromatin
FBgn0035985	Cpr67B	3L	9404797	9406174	2.70113	0.264489	NA	euchromatin
FBgn0035986	CG4022	3L	9406179	9410832	1057.27	-0.0443268	0.734643	euchromatin
FBgn0035987	CG3689	3L	9411038	9413835	1516.1	0.00300633	0.981453	euchromatin
FBgn0035988	CG3982	3L	9415755	9417388	4.5861	0.583799	0.762705	euchromatin
FBgn0035989	CG3967	3L	9413596	9426758	687.55	-0.0839484	0.80113	euchromatin
FBgn0035993	Nf-YA	3L	9440056	9442267	1098.02	-0.0782853	0.537031	euchromatin
FBgn0035995	CG3529	3L	9446864	9450785	530.475	-0.196284	0.175714	euchromatin
FBgn0035996	CG3448	3L	9450545	9451572	194.347	0.0321783	0.932771	euchromatin
FBgn0035997	phol	3L	9452803	9456281	2457.31	-0.245862	0.0719086	euchromatin
FBgn0035998	CG3437	3L	9456342	9457669	270.078	0.484235	0.551271	euchromatin
FBgn0035999	CG3552	3L	9456318	9459370	332.945	0.214108	0.224757	euchromatin
FBgn0036000	CG3434	3L	9459369	9460799	254.356	0.330836	0.710275	euchromatin
FBgn0036004	Jarid2	3L	9477038	9486530	4143.85	-0.863005	7.73824e-06	euchromatin
FBgn0036005	pall	3L	9486448	9487790	513.172	0.278577	0.0129805	euchromatin
FBgn0036007	path	3L	9494555	9505328	7129.71	0.0737646	0.388112	euchromatin
FBgn0036008	CG3408	3L	9506818	9509583	1063.19	0.0716505	0.698304	euchromatin
FBgn0036009	Or67a	3L	9529067	9531386	0	NA	NA	euchromatin
FBgn0036010	Ir67a	3L	9542245	9543999	0	NA	NA	euchromatin
FBgn0036014	CG3222	3L	9598988	9600341	1.01627	1.64251	NA	euchromatin
FBgn0036015	CG3088	3L	9600490	9601325	0.21809	0.323605	NA	euchromatin
FBgn0036016	CG3306	3L	9601523	9602548	0.443165	1.64641	NA	euchromatin
FBgn0036018	CG3335	3L	9624237	9627321	789.855	-0.1223	0.324896	euchromatin
FBgn0036019	Or67b	3L	9627316	9629193	0	NA	NA	euchromatin
FBgn0036020	CG8336	3L	9628676	9631795	610.678	0.11627	0.477385	euchromatin
FBgn0036022	CG8329	3L	9638112	9639021	0.448457	1.34409	NA	euchromatin
FBgn0036023	CG18179	3L	9639271	9640140	1.07365	0.508953	NA	euchromatin
FBgn0036024	CG18180	3L	9641013	9641913	1.22129	-1.78817	NA	euchromatin
FBgn0036028	CG16717	3L	9679201	9681060	514.491	0.376313	0.0441099	euchromatin
FBgn0036029	CG16719	3L	9685171	9686250	2.48562	1.90077	NA	euchromatin
FBgn0036030	CG6767	3L	9683579	9696700	5234.8	0.174965	0.0589971	euchromatin
FBgn0036031	CG6761	3L	9700517	9703595	0.974308	0.893477	NA	euchromatin
FBgn0036032	CG16711	3L	9704331	9710329	1540.57	-0.671921	0.00116011	euchromatin
FBgn0036035	CG18178	3L	9717786	9719144	1429.23	-0.0671796	0.698381	euchromatin
FBgn0036036	CG14174	3L	9719328	9720464	83.9142	0.772772	0.144427	euchromatin
FBgn0036038	defl	3L	9723423	9726706	291.985	0.111052	0.717097	euchromatin
FBgn0036039	Naa60	3L	9726895	9729650	969.482	-0.388591	0.00232893	euchromatin
FBgn0036040	CG6749	3L	9731238	9733807	22.2913	-1.69796	0.101318	euchromatin
FBgn0036043	CG8177	3L	9763544	9786466	1850.2	-0.463783	0.0336683	euchromatin
FBgn0036044	Zasp67	3L	9787933	9797687	0	NA	NA	euchromatin
FBgn0036046	Ilp2	3L	9799698	9800440	0	NA	NA	euchromatin
FBgn0036052	CG10809	3L	9857383	9859889	736.439	-0.0819843	0.670149	euchromatin
FBgn0036053	iPLA2-VIA	3L	9860217	9864349	1377.25	0.0404093	0.864066	euchromatin
FBgn0036056	CG6709	3L	9893188	9894743	15.6703	0.620516	0.490135	euchromatin
FBgn0036057	Hez	3L	9893188	9894743	12.4242	0.111676	0.93154	euchromatin
FBgn0036058	CG6707	3L	9894807	9898575	1562.68	0.183172	0.205275	euchromatin
FBgn0036059	nudE	3L	9898703	9903031	1735.8	-0.148266	0.473785	euchromatin
FBgn0036062	CG6685	3L	9966603	9968317	437.073	0.216609	0.184356	euchromatin
FBgn0036063	CG6674	3L	9971151	9972054	308.062	0.772902	0.271576	euchromatin
FBgn0036066	CG14160	3L	10086747	10089400	0	NA	NA	euchromatin
FBgn0036070	CG8072	3L	10151827	10152984	0.216526	-1.13626	NA	euchromatin
FBgn0036072	CG6628	3L	10165809	10167023	0.0445313	-0.393758	NA	euchromatin
FBgn0036075	CG8065	3L	10215665	10216980	0.0474393	0.293231	NA	euchromatin
FBgn0036078	Or67c	3L	10243320	10244706	0.197282	-0.644162	NA	euchromatin
FBgn0036080	Or67d	3L	10273204	10274624	0.787837	-1.00801	NA	euchromatin
FBgn0036082	CG12362	3L	10412818	10414774	1.26587	1.47674	NA	euchromatin
FBgn0036083	Ir67b	3L	10429689	10431983	0.486807	-1.3172	NA	euchromatin
FBgn0036085	CG6527	3L	10557023	10559082	7.55817	-0.511084	0.67772	euchromatin
FBgn0036089	CG14151	3L	10627680	10628484	0	NA	NA	euchromatin
FBgn0036090	CG8009	3L	10638146	10639678	576.946	0.168032	0.434693	euchromatin
FBgn0036091	CG18628	3L	10639740	10640136	21.1591	-0.0752611	0.956793	euchromatin
FBgn0036093	CG14154	3L	10641889	10643009	0.407708	0.26949	NA	euchromatin
FBgn0036094	CG14153	3L	10643528	10644615	1.33771	0.552715	NA	euchromatin
FBgn0036096	CG8003	3L	10661475	10663157	822.524	0.0752868	0.705487	euchromatin
FBgn0036099	CG11811	3L	10691024	10692598	1335.59	0.230973	0.0396154	euchromatin
FBgn0036101	NijA	3L	10694360	10696877	17.5933	1.11942	0.192623	euchromatin
FBgn0036102	CG12523	3L	10801190	10802350	0.233652	-1.38462	NA	euchromatin
FBgn0036104	CG6418	3L	10876315	10879037	1019.65	-0.107427	0.487574	euchromatin
FBgn0036105	Blos4	3L	10879085	10880188	276.902	0.758329	0.276541	euchromatin
FBgn0036106	CG6409	3L	10880699	10882386	33.9327	-1.50481	0.0787942	euchromatin
FBgn0036107	galla-2	3L	10882890	10883573	340.905	0.161194	0.433228	euchromatin
FBgn0036108	Cpr67Fa1	3L	10889990	10890700	0	NA	NA	euchromatin
FBgn0036109	Cpr67Fa2	3L	10891714	10892516	0	NA	NA	euchromatin
FBgn0036110	Cpr67Fb	3L	10894173	10894693	8.8577	-0.0907819	0.945808	euchromatin
FBgn0036111	Aps	3L	10894776	10899123	8519.95	0.0587939	0.585875	euchromatin
FBgn0036112	CG14147	3L	10972648	10973476	1.87626	3.56381	NA	euchromatin
FBgn0036116	CG7888	3L	11054035	11059659	122.003	0.262582	0.637996	euchromatin
FBgn0036117	CG6321	3L	11059437	11061224	332.461	0.577571	0.0364735	euchromatin
FBgn0036118	Blos2	3L	11061571	11062215	192.678	0.215226	0.517252	euchromatin
FBgn0036121	CG6310	3L	11069043	11069864	134.078	1.19168	0.0519777	euchromatin
FBgn0036124	CG7839	3L	11074769	11078736	1853.65	-0.288486	0.0520034	euchromatin
FBgn0036125	Iyd	3L	11093371	11096245	1.01685	-0.189659	NA	euchromatin
FBgn0036126	Irbp18	3L	11097446	11098186	135.826	0.6865	0.203451	euchromatin
FBgn0036128	Elo68beta	3L	11100675	11101698	1.06739	3.24796	NA	euchromatin
FBgn0036131	CG12522	3L	11108235	11108732	0	NA	NA	euchromatin
FBgn0036133	CG7638	3L	11109690	11112117	572.502	0.00997983	0.961961	euchromatin
FBgn0036134	FoxK	3L	11114169	11120783	2877.8	-0.406273	0.0135788	euchromatin
FBgn0036135	mRpL2	3L	11120847	11122041	318.237	0.0890488	0.714505	euchromatin
FBgn0036136	Ufd1-like	3L	11121966	11123216	407.497	-0.184805	0.352498	euchromatin
FBgn0036138	CG14143	3L	11134987	11135480	0.0652412	-0.39376	NA	euchromatin
FBgn0036139	CG6216	3L	11149578	11150785	0.0890627	-0.690544	NA	euchromatin
FBgn0036141	wls	3L	11166620	11169625	617.084	-0.279132	0.0644363	euchromatin
FBgn0036142	CG7616	3L	11169817	11172411	136.421	-0.0937745	0.758109	euchromatin
FBgn0036143	CG14142	3L	11173514	11176892	5.48465	-1.50136	0.208507	euchromatin
FBgn0036144	GlcAT-P	3L	11176954	11197536	1475.83	-0.609822	0.00026587	euchromatin
FBgn0036145	CG7607	3L	11199620	11200587	4.78562	-0.399735	0.819864	euchromatin
FBgn0036146	CG14141	3L	11201351	11202158	0.733217	1.01283	NA	euchromatin
FBgn0036147	Plod	3L	11198166	11206016	567.628	0.100361	0.673685	euchromatin
FBgn0036150	Ir68a	3L	11232972	11236218	0.353373	0.302461	NA	euchromatin
FBgn0036152	CG6175	3L	11287936	11295919	1918.56	-0.1789	0.310958	euchromatin
FBgn0036153	CG7573	3L	11311747	11313397	0	NA	NA	euchromatin
FBgn0036154	CG6168	3L	11319642	11321719	0.326206	-1.3277	NA	euchromatin
FBgn0036155	CG6163	3L	11361986	11364885	352.498	0.368958	0.0094997	euchromatin
FBgn0036156	CG11726	3L	11394690	11395673	0	NA	NA	euchromatin
FBgn0036157	CG7560	3L	11425158	11426395	0.586569	1.34789	NA	euchromatin
FBgn0036158	CG6149	3L	11434695	11435476	0	NA	NA	euchromatin
FBgn0036159	CG7557	3L	11445161	11446579	0.0721755	-0.393758	NA	euchromatin
FBgn0036160	CG12289	3L	11457076	11458470	0.0472802	-0.462459	NA	euchromatin
FBgn0036161	CG7551	3L	11458490	11459625	0	NA	NA	euchromatin
FBgn0036162	Fum3	3L	11463570	11465864	0	NA	NA	euchromatin
FBgn0036165	chrb	3L	11487550	11499055	4363.95	-0.191314	0.26704	euchromatin
FBgn0036168	CG7512	3L	11513705	11518904	13.1411	1.17907	0.28753	euchromatin
FBgn0036170	CG11714	3L	11518798	11522713	0	NA	NA	euchromatin
FBgn0036173	CG7394	3L	11561996	11564312	616.643	0.378464	0.00216463	euchromatin
FBgn0036176	CG7377	3L	11589695	11589979	0	NA	NA	euchromatin
FBgn0036177	CG33268	3L	11590872	11591231	0	NA	NA	euchromatin
FBgn0036178	CG14137	3L	11599636	11599947	0	NA	NA	euchromatin
FBgn0036179	CG7368	3L	11597202	11605374	1.36556	0.510759	NA	euchromatin
FBgn0036180	Duba	3L	11605436	11609465	1422.47	0.181704	0.0374626	euchromatin
FBgn0036181	Muc68Ca	3L	11610578	11620101	7.63098	1.22587	0.346513	euchromatin
FBgn0036183	CG6083	3L	11624528	11626125	0	NA	NA	euchromatin
FBgn0036184	PCID2	3L	11626441	11627715	218.251	0.481392	0.410986	euchromatin
FBgn0036186	CG6071	3L	11642906	11646033	7.45781	-1.05114	0.427654	euchromatin
FBgn0036187	RIOK1	3L	11646234	11648474	1028.13	0.301146	0.0095749	euchromatin
FBgn0036188	CG7339	3L	11648756	11650499	360.996	-0.0629123	0.808455	euchromatin
FBgn0036191	Sugb	3L	11683980	11690155	786.678	0.194866	0.197319	euchromatin
FBgn0036192	Pldn	3L	11689631	11691399	191.011	0.336055	0.165784	euchromatin
FBgn0036193	CG14135	3L	11691571	11692757	254.35	0.832116	0.121892	euchromatin
FBgn0036194	Dph1	3L	11693879	11696963	775.957	0.118838	0.463877	euchromatin
FBgn0036195	Dnai2	3L	11697126	11699263	0	NA	NA	euchromatin
FBgn0036196	CG11658	3L	11699496	11708553	81.4789	0.0243259	0.958895	euchromatin
FBgn0036198	crim	3L	11710507	11711386	686.506	-0.0469577	0.820825	euchromatin
FBgn0036199	Bmcp	3L	11720934	11728118	415.681	-0.0117564	0.960423	euchromatin
FBgn0036202	CG6024	3L	11733589	11766182	9.85534	-1.62131	0.0557365	euchromatin
FBgn0036203	Muc68D	3L	11767299	11772157	1.52621	-1.98036	NA	euchromatin
FBgn0036204	Tim13	3L	11774060	11774501	0.0977619	0.472658	NA	euchromatin
FBgn0036205	CG14131	3L	11777073	11780485	95.5283	-0.157212	0.83445	euchromatin
FBgn0036206	CG5964	3L	11790212	11793283	1.00784	-1.58165	NA	euchromatin
FBgn0036207	CG10907	3L	11793514	11795418	226.111	0.0739852	0.770719	euchromatin
FBgn0036208	CG10361	3L	11798948	11800861	0.768757	-1.97414	NA	euchromatin
FBgn0036210	CG14130	3L	11815444	11816710	155.709	0.278319	0.569033	euchromatin
FBgn0036211	CG5946	3L	11816695	11822275	563.326	-0.0203887	0.938809	euchromatin
FBgn0036212	CG11597	3L	11820338	11822275	16.2789	0.485922	0.638853	euchromatin
FBgn0036213	RpL10Ab	3L	11822851	11824211	3628.06	0.306591	0.0820886	euchromatin
FBgn0036214	CG7264	3L	11829030	11830844	9.74566	0.371644	0.792737	euchromatin
FBgn0036217	CG5906	3L	11870457	11871305	0	NA	NA	euchromatin
FBgn0036218	Sprn	3L	11879115	11881182	0.12939	0.628014	NA	euchromatin
FBgn0036219	CCDC151	3L	11881384	11883546	0	NA	NA	euchromatin
FBgn0036220	CG5897	3L	11887259	11889010	0.0495614	-0.393758	NA	euchromatin
FBgn0036221	CG11588	3L	11921513	11922599	0	NA	NA	euchromatin
FBgn0036222	SdhAL	3L	11922610	11924757	0	NA	NA	euchromatin
FBgn0036224	Rpt4R	3L	11941912	11943485	0	NA	NA	euchromatin
FBgn0036225	CG5883	3L	11943640	11944852	0	NA	NA	euchromatin
FBgn0036226	CG7252	3L	11947675	11949248	0	NA	NA	euchromatin
FBgn0036227	CG17826	3L	11949839	11952225	0	NA	NA	euchromatin
FBgn0036228	obst-G	3L	11952301	11953317	0.244405	0.813612	NA	euchromatin
FBgn0036229	CG7248	3L	11954083	11956780	0.63221	1.00348	NA	euchromatin
FBgn0036230	CG11570	3L	11956708	11957769	0	NA	NA	euchromatin
FBgn0036232	CG14125	3L	11974905	11975810	0	NA	NA	euchromatin
FBgn0036235	CG6938	3L	11984906	11990505	0.897743	0.296125	NA	euchromatin
FBgn0036236	CG6931	3L	11990736	11992000	44.2151	0.70509	0.451104	euchromatin
FBgn0036237	viaf	3L	11991853	11993179	1110.08	0.153365	0.496863	euchromatin
FBgn0036239	Pop2	3L	11998398	12002915	2888.57	-0.0803128	0.661312	euchromatin
FBgn0036240	CG6928	3L	12003155	12008051	487.342	0.246727	0.159228	euchromatin
FBgn0036242	CG6793	3L	12042387	12044217	1.89312	-0.532846	NA	euchromatin
FBgn0036246	CG17154	3L	12088626	12089225	0	NA	NA	euchromatin
FBgn0036248	ssp	3L	12118257	12119789	759.266	0.174915	0.332991	euchromatin
FBgn0036249	CG11560	3L	12120019	12121185	365.189	0.177885	0.416398	euchromatin
FBgn0036250	Ir68b	3L	12125487	12127394	0	NA	NA	euchromatin
FBgn0036254	CG5645	3L	12133771	12136706	1171.45	-0.270082	0.119795	euchromatin
FBgn0036255	Atg12	3L	12136967	12137559	268.782	0.62876	0.403046	euchromatin
FBgn0036257	RhoGAP68F	3L	12138868	12143380	1028.09	-0.0259992	0.923011	euchromatin
FBgn0036258	eIF3l	3L	12143446	12146097	4433.91	0.251198	0.00798701	euchromatin
FBgn0036259	CG9760	3L	12157052	12163735	0.717262	-0.378186	NA	euchromatin
FBgn0036260	Rh7	3L	12164205	12175482	0.443476	-0.592614	NA	euchromatin
FBgn0036262	CG6910	3L	12184984	12187860	38.0212	-0.014984	0.982059	euchromatin
FBgn0036263	thoc6	3L	12190696	12193688	491.672	0.0856128	0.663894	euchromatin
FBgn0036264	CG11529	3L	12197791	12199030	0.945449	1.68355	NA	euchromatin
FBgn0036266	CG5626	3L	12204123	12206022	428.097	-0.0192892	0.949778	euchromatin
FBgn0036271	Pbgs	3L	12269452	12271345	197.901	0.383572	0.579134	euchromatin
FBgn0036272	Sms	3L	12271656	12277251	3022.88	-0.19979	0.03716	euchromatin
FBgn0036273	INPP5E	3L	12277655	12281476	262.33	-0.187224	0.734643	euchromatin
FBgn0036274	CG4328	3L	12290956	12296123	0	NA	NA	euchromatin
FBgn0036277	CG10418	3L	12336676	12337236	329.319	0.602277	0.426256	euchromatin
FBgn0036278	CrzR	3L	12339116	12351544	3.60239	-0.427921	NA	euchromatin
FBgn0036279	Ncc69	3L	12368646	12391444	550.863	0.195402	0.361802	euchromatin
FBgn0036282	Smyd4-2	3L	12399539	12401935	1.81497	1.29377	NA	euchromatin
FBgn0036285	toe	3L	12422510	12432668	0.533622	-1.58477	NA	euchromatin
FBgn0036286	CG10616	3L	12471728	12474428	574.505	0.163889	0.498965	euchromatin
FBgn0036287	CG10663	3L	12474418	12485035	11.72	1.08465	0.280186	euchromatin
FBgn0036288	CG10660	3L	12486668	12490676	30.0827	0.494871	0.603191	euchromatin
FBgn0036289	CG10657	3L	12491830	12497216	4.91385	-0.0105225	0.995583	euchromatin
FBgn0036290	CG10638	3L	12498106	12501311	745.918	0.0367298	0.933329	euchromatin
FBgn0036291	CG10681	3L	12501513	12502647	118.076	0.561096	0.0697298	euchromatin
FBgn0036292	CG10646	3L	12502467	12503894	146.308	0.498845	0.00758694	euchromatin
FBgn0036294	CG10654	3L	12505374	12507840	224.956	-0.323561	0.419788	euchromatin
FBgn0036298	nst	3L	12527215	12530171	533.128	0.14555	0.425678	euchromatin
FBgn0036299	Tsf2	3L	12530436	12533724	708.432	-0.234982	0.0524467	euchromatin
FBgn0036300	Pmm2	3L	12534590	12535513	222.488	0.235139	0.435365	euchromatin
FBgn0036301	CG4069	3L	12535426	12537315	522.268	0.318587	0.201604	euchromatin
FBgn0036302	sowah	3L	12537513	12572542	620.039	0.181979	0.520838	euchromatin
FBgn0036305	CG10984	3L	12750119	12753402	950.645	-0.00901605	0.970357	euchromatin
FBgn0036306	CG10973	3L	12753239	12754774	232.118	-0.101016	0.583269	euchromatin
FBgn0036309	Hip1	3L	12768432	12773573	608.939	-0.284845	0.126138	euchromatin
FBgn0036310	CG10969	3L	12778750	12781097	0.657754	-1.76224	NA	euchromatin
FBgn0036311	CG17666	3L	12781325	12784377	0.543691	0.970328	NA	euchromatin
FBgn0036314	Sf3a2	3L	12813028	12814019	490.326	-0.163171	0.523908	euchromatin
FBgn0036316	CG10960	3L	12824880	12843106	2179.7	-0.0416188	0.83431	euchromatin
FBgn0036317	CG10948	3L	12844254	12850117	425.593	0.108503	0.914956	euchromatin
FBgn0036318	Wbp2	3L	12850165	12853169	701.7	0.0877953	0.791611	euchromatin
FBgn0036319	Ent3	3L	12853646	12857428	9.91882	-2.54376	0.0709795	euchromatin
FBgn0036320	CG10943	3L	12861717	12862920	0.137844	0.777008	NA	euchromatin
FBgn0036321	CG14120	3L	12885039	12889244	0.95922	-0.382445	NA	euchromatin
FBgn0036323	CG14118	3L	12892658	12894758	6.11674	-0.668283	0.792979	euchromatin
FBgn0036324	CG12520	3L	12901247	12902737	34.9246	0.160932	0.816321	euchromatin
FBgn0036325	CG10752	3L	12952686	12954647	0	NA	NA	euchromatin
FBgn0036327	CG10748	3L	12971214	12972359	0	NA	NA	euchromatin
FBgn0036328	CG10749	3L	12972474	12973650	0	NA	NA	euchromatin
FBgn0036329	CG11262	3L	12995135	12997418	0	NA	NA	euchromatin
FBgn0036330	CG11263	3L	13006817	13007881	131.565	-0.756736	0.263296	euchromatin
FBgn0036331	CG14117	3L	13008285	13009450	365.193	0.751163	0.0146646	euchromatin
FBgn0036332	CG11261	3L	13009399	13011685	400.069	-0.194993	0.339514	euchromatin
FBgn0036333	MICAL-like	3L	13011976	13015332	1533.29	-0.131118	0.508131	euchromatin
FBgn0036334	CG11267	3L	13016050	13016903	6657.52	0.564051	1.17767e-07	euchromatin
FBgn0036335	mRpL20	3L	13017149	13017867	307.155	0.353055	0.164423	euchromatin
FBgn0036336	ste14	3L	13018266	13019687	217.423	0.310873	0.626414	euchromatin
FBgn0036337	AdenoK	3L	13019715	13022688	1129.83	0.0706386	0.530228	euchromatin
FBgn0036340	SRm160	3L	13036821	13040976	1817.73	-0.371158	0.00869099	euchromatin
FBgn0036341	Syx13	3L	13044434	13046894	1230.58	0.0685267	0.55358	euchromatin
FBgn0036342	CG11279	3L	13046977	13048919	338.528	0.761192	0.00748602	euchromatin
FBgn0036343	CG14115	3L	13060400	13061422	0	NA	NA	euchromatin
FBgn0036345	CG17300	3L	13086387	13087289	0	NA	NA	euchromatin
FBgn0036346	CG11251	3L	13088581	13089969	0	NA	NA	euchromatin
FBgn0036348	CG17687	3L	13349165	13354940	0	NA	NA	euchromatin
FBgn0036349	SNCF	3L	13378583	13379190	0.144351	-0.797939	NA	euchromatin
FBgn0036350	CG14111	3L	13377957	13380380	1.9942	-0.625789	NA	euchromatin
FBgn0036351	CG14107	3L	13380359	13381346	0.216526	-1.13626	NA	euchromatin
FBgn0036352	CG14110	3L	13384789	13385925	0.352107	-0.50428	NA	euchromatin
FBgn0036353	CG10171	3L	13385946	13387907	162.486	-0.454272	0.193077	euchromatin
FBgn0036354	Poc1	3L	13388299	13390006	357.319	0.151055	0.588104	euchromatin
FBgn0036356	CG10222	3L	13411122	13412453	385.375	0.414663	0.0512451	euchromatin
FBgn0036359	CG14105	3L	13425891	13426673	0	NA	NA	euchromatin
FBgn0036360	CG10713	3L	13428839	13435229	0	NA	NA	euchromatin
FBgn0036361	CG10154	3L	13435680	13437136	0	NA	NA	euchromatin
FBgn0036362	CG10725	3L	13437954	13439009	0	NA	NA	euchromatin
FBgn0036363	CG10140	3L	13439317	13440470	0	NA	NA	euchromatin
FBgn0036364	CG14109	3L	13440910	13442420	1.82805	1.80187	NA	euchromatin
FBgn0036365	cmb	3L	13442594	13449245	840.892	-0.368906	0.0270083	euchromatin
FBgn0036366	JMJD7	3L	13449187	13450283	542.513	0.247601	0.344332	euchromatin
FBgn0036367	CG10116	3L	13456208	13457238	0	NA	NA	euchromatin
FBgn0036368	CG10738	3L	13450770	13465539	79.6347	-0.0965708	0.911387	euchromatin
FBgn0036369	CG10089	3L	13465552	13474787	18.0203	-0.0515445	0.964985	euchromatin
FBgn0036372	Abp1	3L	13483533	13486280	1056.03	-0.196634	0.0462942	euchromatin
FBgn0036373	Tgi	3L	13486797	13502492	1304.81	0.0209789	0.889135	euchromatin
FBgn0036374	Spt20	3L	13502707	13511541	1773.87	-0.957886	1.7085e-05	euchromatin
FBgn0036376	Liprin-beta	3L	13513254	13516276	1195.71	-0.0078733	0.965786	euchromatin
FBgn0036377	CG10710	3L	13516273	13519605	0.883715	0.272189	NA	euchromatin
FBgn0036380	CG8757	3L	13840197	13842240	0	NA	NA	euchromatin
FBgn0036381	CG8745	3L	13860027	13866905	32.8495	0.316472	0.765658	euchromatin
FBgn0036382	CG13737	3L	13878994	13883056	109.438	-1.27704	0.0212585	euchromatin
FBgn0036386	CG8833	3L	13925882	13929000	553.799	-0.286346	0.311542	euchromatin
FBgn0036389	ssp2	3L	13965203	13973067	2341.62	-0.242003	0.0167856	euchromatin
FBgn0036390	CG13738	3L	13973123	13973477	0.423968	-0.862176	NA	euchromatin
FBgn0036391	CG17364	3L	13977905	13993400	1.02829	-0.525659	NA	euchromatin
FBgn0036393	CG17362	3L	13986620	13987184	0.130482	-0.737255	NA	euchromatin
FBgn0036394	CG9040	3L	13987878	13988626	0.0977619	0.472658	NA	euchromatin
FBgn0036395	CG17361	3L	13997191	13998055	700.938	0.227822	0.202625	euchromatin
FBgn0036396	CG17359	3L	13997900	13999251	671.653	0.303329	0.010561	euchromatin
FBgn0036397	Nprl3	3L	13999380	14001880	520.699	0.231705	0.247747	euchromatin
FBgn0036398	upSET	3L	14002127	14020148	4905.09	-1.12149	0.000122351	euchromatin
FBgn0036402	CG6650	3L	14031450	14034909	442.705	0.0979348	0.492823	euchromatin
FBgn0036403	CG6661	3L	14034776	14036751	53.989	-0.978537	0.0423724	euchromatin
FBgn0036405	CG6833	3L	14051206	14052469	407.356	0.0352653	0.83445	euchromatin
FBgn0036406	CG13484	3L	14052428	14053079	261.962	0.19726	0.473216	euchromatin
FBgn0036410	CG8100	3L	14083615	14086421	0.229739	1.07949	NA	euchromatin
FBgn0036411	Sox21a	3L	14103481	14108118	0	NA	NA	euchromatin
FBgn0036414	nan	3L	14186249	14189648	0.599513	1.48582	NA	euchromatin
FBgn0036415	CG7768	3L	14218204	14218974	5.3142	1.06758	0.333935	euchromatin
FBgn0036416	CG7924	3L	14233469	14234609	1.94951	2.21378	NA	euchromatin
FBgn0036417	CG7906	3L	14236635	14238272	0.295415	0.656799	NA	euchromatin
FBgn0036419	CG13482	3L	14329346	14329885	2.42939	2.66891	NA	euchromatin
FBgn0036421	CG13481	3L	14368925	14369707	0.115706	0.518485	NA	euchromatin
FBgn0036422	CG3868	3L	14400769	14402725	1.64592	2.85079	NA	euchromatin
FBgn0036423	CG3919	3L	14410626	14412732	278.938	0.392322	0.524085	euchromatin
FBgn0036426	CG9592	3L	14517825	14518475	0	NA	NA	euchromatin
FBgn0036427	CG4613	3L	14519760	14521690	0.0945605	-0.763979	NA	euchromatin
FBgn0036428	Gbs-70E	3L	14540937	14550975	3454.65	0.0453496	0.727007	euchromatin
FBgn0036433	CG9628	3L	14622796	14628174	145.201	0.183323	0.616907	euchromatin
FBgn0036436	CG4914	3L	14674538	14678147	0.791381	1.28327	NA	euchromatin
FBgn0036437	CG5048	3L	14684768	14685842	0	NA	NA	euchromatin
FBgn0036438	goddard	3L	14691347	14691962	0	NA	NA	euchromatin
FBgn0036439	CG13474	3L	14696551	14697105	0	NA	NA	euchromatin
FBgn0036440	CG17177	3L	14697313	14701678	0.177763	-1.15644	NA	euchromatin
FBgn0036441	CG13476	3L	14705464	14706157	0	NA	NA	euchromatin
FBgn0036442	CG13473	3L	14728760	14729343	0.145071	-0.403458	NA	euchromatin
FBgn0036443	CG13471	3L	14732589	14733517	1.19762	0.179302	NA	euchromatin
FBgn0036446	CG9384	3L	14762028	14767703	932.463	-0.216434	0.0817534	euchromatin
FBgn0036447	CG17173	3L	14767703	14769283	0.668052	0.01518	NA	euchromatin
FBgn0036448	mop	3L	14769341	14776129	2278.49	-0.151913	0.241387	euchromatin
FBgn0036449	bmm	3L	14776496	14786412	1505.17	-0.0329998	0.863648	euchromatin
FBgn0036450	Tdrd3	3L	14786791	14789665	905.714	-0.465402	0.00255033	euchromatin
FBgn0036451	CG9425	3L	14789935	14801089	2533.58	-0.497993	0.000155608	euchromatin
FBgn0036454	CG17839	3L	14805136	14882224	58.9658	-0.475279	0.295907	euchromatin
FBgn0036459	CG3349	3L	14979620	14982432	0	NA	NA	euchromatin
FBgn0036460	CG5114	3L	14982835	14984486	481.585	0.220797	0.232953	euchromatin
FBgn0036461	Zip71B	3L	14992289	14997983	25.2982	0.110718	0.896372	euchromatin
FBgn0036462	mRpL39	3L	14997981	14999666	980.32	0.322004	0.0148691	euchromatin
FBgn0036463	Reck	3L	15001238	15014062	5.78939	0.593675	0.668722	euchromatin
FBgn0036465	Rpn12R	3L	15041631	15042570	0	NA	NA	euchromatin
FBgn0036466	CG18581	3L	15049550	15050209	0	NA	NA	euchromatin
FBgn0036467	CG12310	3L	15050263	15050806	0	NA	NA	euchromatin
FBgn0036468	CG13461	3L	15051931	15052490	0	NA	NA	euchromatin
FBgn0036469	CG18649	3L	15053568	15054135	0	NA	NA	euchromatin
FBgn0036470	EAChm	3L	15054777	15055565	0	NA	NA	euchromatin
FBgn0036471	CG13460	3L	15061029	15061705	0	NA	NA	euchromatin
FBgn0036474	Or71a	3L	15076907	15078447	0.441877	-0.340778	NA	euchromatin
FBgn0036476	sstn	3L	15090823	15094719	838.205	-0.137942	0.460411	euchromatin
FBgn0036479	CG13458	3L	15113557	15116373	1.3052	-2.5619	NA	euchromatin
FBgn0036480	Cep135	3L	15116737	15128029	367.936	0.128446	0.791611	euchromatin
FBgn0036481	CG16959	3L	15119878	15125321	5.21632	-0.745608	0.62426	euchromatin
FBgn0036482	CG13457	3L	15127940	15131378	1.12394	-0.153693	NA	euchromatin
FBgn0036483	CG12316	3L	15131508	15136934	1437.61	-0.620335	0.00706613	euchromatin
FBgn0036484	Pex3	3L	15144355	15146379	1174.78	-0.0800551	0.59074	euchromatin
FBgn0036485	FucTA	3L	15147137	15154395	28.2712	0.810067	0.309226	euchromatin
FBgn0036486	Msh6	3L	15154233	15158562	2326.58	0.0635396	0.554442	euchromatin
FBgn0036487	Prp31	3L	15159100	15161138	414.558	0.216864	0.359202	euchromatin
FBgn0036488	CG6878	3L	15161817	15162470	303.131	0.163414	0.313898	euchromatin
FBgn0036489	CG7011	3L	15160876	15163628	320.474	0.177743	0.379361	euchromatin
FBgn0036490	CG6888	3L	15207844	15208586	0.505768	0.990235	NA	euchromatin
FBgn0036491	Best4	3L	15298958	15300942	0	NA	NA	euchromatin
FBgn0036492	Best3	3L	15300915	15302785	0	NA	NA	euchromatin
FBgn0036493	CG7255	3L	15304255	15311195	433.531	-0.214318	0.271885	euchromatin
FBgn0036494	Toll-6	3L	15336692	15344315	0.254904	0.351109	NA	euchromatin
FBgn0036495	CG33259	3L	15407832	15408267	0	NA	NA	euchromatin
FBgn0036496	CG7804	3L	15472197	15474110	0	NA	NA	euchromatin
FBgn0036497	Ran-like	3L	15484396	15485402	0.236401	-1.20823	NA	euchromatin
FBgn0036498	CG13455	3L	15496574	15498055	0	NA	NA	euchromatin
FBgn0036499	CG7276	3L	15498202	15498821	0	NA	NA	euchromatin
FBgn0036500	CG7275	3L	15498959	15500561	637.05	0.208315	0.190939	euchromatin
FBgn0036501	CG7272	3L	15500938	15503769	88.5095	-0.537354	0.168163	euchromatin
FBgn0036502	CG7841	3L	15505188	15508252	655.188	0.143015	0.468871	euchromatin
FBgn0036503	CG13454	3L	15516533	15517056	0	NA	NA	euchromatin
FBgn0036504	yellow-k	3L	15520620	15521653	30.4894	-0.452702	0.560094	euchromatin
FBgn0036505	CG7945	3L	15521711	15524137	851.243	0.00843536	0.960423	euchromatin
FBgn0036509	CG7739	3L	15560726	15563065	348.331	0.128071	0.656706	euchromatin
FBgn0036510	SCCRO	3L	15563427	15565559	1004.65	0.26038	0.00652777	euchromatin
FBgn0036512	CG16979	3L	15576570	15578674	344.073	-0.238447	0.279802	euchromatin
FBgn0036514	CG12301	3L	15580800	15583373	904.187	-0.0466339	0.815511	euchromatin
FBgn0036515	AIMP2	3L	15583638	15585347	727.919	0.191243	0.171534	euchromatin
FBgn0036516	CG7656	3L	15585431	15588175	818.457	0.00894471	0.961696	euchromatin
FBgn0036518	RhoGAP71E	3L	15588860	15609125	1994.61	-0.423624	0.00116094	euchromatin
FBgn0036519	CG7650	3L	15608707	15610386	671.036	0.0811783	0.44941	euchromatin
FBgn0036520	CG13449	3L	15610631	15612828	0	NA	NA	euchromatin
FBgn0036522	CG7372	3L	15619901	15624130	2724.58	0.0499548	0.797022	euchromatin
FBgn0036527	CG7304	3L	15679720	15681470	0	NA	NA	euchromatin
FBgn0036528	CG7579	3L	15681633	15683445	0	NA	NA	euchromatin
FBgn0036529	Pgant8	3L	15683872	15686598	0.458636	1.63528	NA	euchromatin
FBgn0036531	CG6244	3L	15808322	15808883	0	NA	NA	euchromatin
FBgn0036532	CG13445	3L	15809485	15809977	0	NA	NA	euchromatin
FBgn0036534	DCP2	3L	15818734	15826423	4201.76	-0.386593	0.0334271	euchromatin
FBgn0036536	CG12713	3L	15832464	15833947	552.078	0.712524	0.00022289	euchromatin
FBgn0036537	CG18081	3L	15833795	15835388	2045.24	0.463311	9.71782e-05	euchromatin
FBgn0036538	CG15715	3L	15835693	15837482	2169.55	0.528516	0.000894769	euchromatin
FBgn0036544	sff	3L	15900156	15924861	95.0603	0.918591	0.0814294	euchromatin
FBgn0036545	GXIVsPLA2	3L	15955096	15956465	317.859	0.0591039	0.797022	euchromatin
FBgn0036547	CG17032	3L	15958843	15960609	1.34679	-1.17429	NA	euchromatin
FBgn0036549	CG10516	3L	15968204	15969902	200.924	-0.0781748	0.814145	euchromatin
FBgn0036550	CG17026	3L	15975368	15976428	8.57976	0.547548	0.726541	euchromatin
FBgn0036551	CG17029	3L	15976870	15978435	54.482	0.427448	0.478965	euchromatin
FBgn0036552	CG17028	3L	15978524	15980004	5.20707	0.13022	0.938438	euchromatin
FBgn0036553	CG17027	3L	15980100	15981888	9.39984	0.49687	0.545664	euchromatin
FBgn0036556	CG5830	3L	15992669	16004736	1397.4	-0.0445875	0.78328	euchromatin
FBgn0036557	mRpS31	3L	16005193	16006599	511.372	0.544845	0.00688528	euchromatin
FBgn0036560	CG5895	3L	16035485	16037227	0.334014	-0.0208814	NA	euchromatin
FBgn0036563	CG13075	3L	16083993	16085264	0.107414	-0.118962	NA	euchromatin
FBgn0036565	CG5235	3L	16087627	16090392	1300.27	0.330272	0.00458553	euchromatin
FBgn0036566	ClC-c	3L	16090454	16096151	948.288	-0.293689	0.0184653	euchromatin
FBgn0036567	CG13074	3L	16095768	16097493	0.264768	0.720437	NA	euchromatin
FBgn0036568	ATPsynbetaL	3L	16097834	16100088	0.874451	0.511651	NA	euchromatin
FBgn0036569	IleRS-m	3L	16100280	16103482	224.769	0.10704	0.68691	euchromatin
FBgn0036570	IntS9	3L	16103432	16105627	334.505	0.0510336	0.844338	euchromatin
FBgn0036571	Strumpellin	3L	16122002	16126052	242.935	0.0536399	0.772678	euchromatin
FBgn0036574	elg1	3L	16132028	16136691	2196.41	-0.42675	0.0174736	euchromatin
FBgn0036575	CG5157	3L	16136487	16137879	27.8865	0.264585	0.693181	euchromatin
FBgn0036576	CG5151	3L	16137802	16164701	1735.88	-0.549406	0.00275297	euchromatin
FBgn0036577	CG13073	3L	16213051	16217303	0.382894	-0.83239	NA	euchromatin
FBgn0036579	CG5027	3L	16229100	16231139	296.145	-0.233612	0.0962398	euchromatin
FBgn0036580	PDCD-5	3L	16231081	16232038	1196.82	0.547501	0.000218326	euchromatin
FBgn0036581	MED10	3L	16232084	16232777	311.216	0.346408	0.0365368	euchromatin
FBgn0036583	CG13055	3L	16249560	16252355	0.442547	0.981146	NA	euchromatin
FBgn0036584	CG13054	3L	16255852	16257191	1.20354	1.74444	NA	euchromatin
FBgn0036585	CG13071	3L	16262740	16263247	0	NA	NA	euchromatin
FBgn0036586	CG13070	3L	16263343	16264151	0	NA	NA	euchromatin
FBgn0036587	CG4950	3L	16265797	16268156	2.31968	2.33087	NA	euchromatin
FBgn0036588	CG13068	3L	16269392	16269911	0.494328	-0.633078	NA	euchromatin
FBgn0036589	CG13067	3L	16271282	16271918	30.3141	0.239899	0.765658	euchromatin
FBgn0036590	CG13065	3L	16277435	16278180	0	NA	NA	euchromatin
FBgn0036591	CG13050	3L	16278458	16279271	0	NA	NA	euchromatin
FBgn0036592	CG13049	3L	16281132	16281930	0	NA	NA	euchromatin
FBgn0036593	CG13048	3L	16282809	16283921	0	NA	NA	euchromatin
FBgn0036594	CG13047	3L	16284680	16285396	0.315649	-1.37233	NA	euchromatin
FBgn0036595	CG13046	3L	16287580	16288422	0.409537	-0.452061	NA	euchromatin
FBgn0036596	CG13045	3L	16289712	16290950	0.183155	-1.0559	NA	euchromatin
FBgn0036597	CG4962	3L	16294711	16295547	0.440051	0.923379	NA	euchromatin
FBgn0036598	CG4982	3L	16301453	16302027	0	NA	NA	euchromatin
FBgn0036599	CG13044	3L	16302490	16303178	1.75116	-1.27062	NA	euchromatin
FBgn0036600	CG13043	3L	16305225	16305870	0	NA	NA	euchromatin
FBgn0036601	CG13063	3L	16306600	16307205	0	NA	NA	euchromatin
FBgn0036602	CG13042	3L	16307846	16308480	0	NA	NA	euchromatin
FBgn0036603	CG13062	3L	16314285	16315149	0	NA	NA	euchromatin
FBgn0036605	CG13041	3L	16318954	16319526	0	NA	NA	euchromatin
FBgn0036606	CG13060	3L	16319856	16320454	0	NA	NA	euchromatin
FBgn0036607	CG13059	3L	16323672	16324308	0	NA	NA	euchromatin
FBgn0036608	CG13040	3L	16325083	16326757	0	NA	NA	euchromatin
FBgn0036609	CG13039	3L	16326057	16326762	0	NA	NA	euchromatin
FBgn0036610	CG13058	3L	16328841	16329534	0	NA	NA	euchromatin
FBgn0036612	CG4998	3L	16339003	16345241	17.6659	-1.56363	0.127232	euchromatin
FBgn0036614	Golgin104	3L	16348747	16351951	653.859	-0.224645	0.21233	euchromatin
FBgn0036617	Cpr72Ea	3L	16362603	16363750	0.0445313	-0.393758	NA	euchromatin
FBgn0036618	Cpr72Eb	3L	16364899	16365707	0.166325	0.880039	NA	euchromatin
FBgn0036619	Cpr72Ec	3L	16365894	16367340	2.1744	-0.13842	NA	euchromatin
FBgn0036620	CG4842	3L	16368389	16369518	306.581	0.00935987	0.97673	euchromatin
FBgn0036621	roq	3L	16370938	16378566	1993.05	-0.208196	0.0458852	euchromatin
FBgn0036622	Agpat4	3L	16378974	16381570	686.532	-0.0713589	0.574671	euchromatin
FBgn0036623	Agpat3	3L	16381772	16385957	590.632	-0.345149	0.172358	euchromatin
FBgn0036624	RAF2	3L	16386327	16390816	1145.88	-0.559724	0.00159151	euchromatin
FBgn0036627	Gagr	3L	16394586	16396880	3.78154	0.676605	NA	euchromatin
FBgn0036629	GluRS-m	3L	16415292	16417177	146.847	0.192155	0.454176	euchromatin
FBgn0036638	CG13033	3L	16544567	16545628	0.605479	0.030498	NA	euchromatin
FBgn0036639	CG4229	3L	16556823	16557958	0	NA	NA	euchromatin
FBgn0036640	nxf2	3L	16576859	16580306	657.057	0.0295863	0.971293	euchromatin
FBgn0036641	Smn	3L	16580398	16581547	689.335	0.225126	0.196307	euchromatin
FBgn0036643	Syx8	3L	16586108	16587057	102.885	0.00814921	0.977013	euchromatin
FBgn0036646	CR18217	3L	16600448	16602723	151.787	0.219215	0.758109	euchromatin
FBgn0036648	CG4098	3L	16608138	16609347	277.743	-0.302244	0.241581	euchromatin
FBgn0036652	CG13032	3L	16673964	16676264	41.2007	0.312245	0.717151	euchromatin
FBgn0036654	CG9692	3L	16704973	16706428	2.96347	1.29678	NA	euchromatin
FBgn0036655	CG13031	3L	16724861	16725375	0	NA	NA	euchromatin
FBgn0036656	CG13026	3L	16724678	16726169	0.0890627	-0.690544	NA	euchromatin
FBgn0036659	CG9701	3L	16733546	16739364	0.311403	1.4639	NA	euchromatin
FBgn0036660	CG13025	3L	16776531	16779736	685.995	-0.0598646	0.668994	euchromatin
FBgn0036661	CG9705	3L	16780100	16782419	2893.6	-0.110269	0.319164	euchromatin
FBgn0036662	CG9706	3L	16783010	16785246	342.449	-0.209289	0.432654	euchromatin
FBgn0036663	CG9674	3L	16787573	16807731	1123.18	-0.0806918	0.566842	euchromatin
FBgn0036665	CG13024	3L	16809658	16829074	8.4478	1.30166	0.151707	euchromatin
FBgn0036666	TSG101	3L	16842294	16844585	1236.8	0.240351	0.03558	euchromatin
FBgn0036667	kud	3L	16844568	16844991	375.75	0.175226	0.456759	euchromatin
FBgn0036668	Zcchc7	3L	16845386	16852350	2604.93	-0.562813	0.00821349	euchromatin
FBgn0036670	CG13029	3L	16860622	16861838	15.2913	3.96788	0.00145996	euchromatin
FBgn0036671	CG9951	3L	16863164	16864989	968.715	0.164957	0.125018	euchromatin
FBgn0036676	CG13028	3L	16923252	16923994	0.433286	-1.20812	NA	euchromatin
FBgn0036677	CG13023	3L	16923914	16927434	0	NA	NA	euchromatin
FBgn0036678	CG11905	3L	16928381	16935536	0.0934123	-0.118962	NA	euchromatin
FBgn0036679	CG13022	3L	16938330	16938952	0	NA	NA	euchromatin
FBgn0036680	Cpr73D	3L	16939100	16957689	1.34638	0.0421492	NA	euchromatin
FBgn0036681	Obp73a	3L	16944361	16954942	0.057853	0.224531	NA	euchromatin
FBgn0036684	CG3764	3L	16994717	17012565	1229.74	-0.806494	0.000217914	euchromatin
FBgn0036685	CG6664	3L	17012886	17016180	1032.64	-0.187928	0.0751646	euchromatin
FBgn0036686	CG7728	3L	17016536	17020270	1332.32	-0.0630938	0.581668	euchromatin
FBgn0036687	CG6652	3L	17020348	17022856	1.53254	0.705323	NA	euchromatin
FBgn0036688	Fit2	3L	17024328	17027117	396.36	0.063821	0.759164	euchromatin
FBgn0036689	CG7730	3L	17027515	17029814	971.562	0.279337	0.266272	euchromatin
FBgn0036690	Ilp8	3L	17029812	17032080	1943.95	1.0089	3.92948e-12	euchromatin
FBgn0036691	beg	3L	17035668	17036865	288.196	0.375242	0.0637658	euchromatin
FBgn0036695	Papst2	3L	17042797	17044465	251.863	-0.131905	0.576148	euchromatin
FBgn0036696	CG14057	3L	17044401	17045038	336.442	0.766953	0.00251677	euchromatin
FBgn0036697	rogdi	3L	17049512	17055454	1125.36	0.04108	0.791531	euchromatin
FBgn0036698	CG7724	3L	17055613	17058533	1.00401	0.13146	NA	euchromatin
FBgn0036702	CG6512	3L	17238613	17242128	774.444	0.00614237	0.969145	euchromatin
FBgn0036703	CG7707	3L	17243436	17244746	0	NA	NA	euchromatin
FBgn0036704	CG6497	3L	17252377	17253937	0.0945605	-0.763979	NA	euchromatin
FBgn0036705	CG13723	3L	17264416	17264986	0	NA	NA	euchromatin
FBgn0036706	ND-24L	3L	17319969	17320811	0	NA	NA	euchromatin
FBgn0036707	CG13724	3L	17322841	17324493	0.0459479	0.293229	NA	euchromatin
FBgn0036708	CG13725	3L	17324618	17325518	0	NA	NA	euchromatin
FBgn0036709	Or74a	3L	17327733	17329169	0	NA	NA	euchromatin
FBgn0036710	CG6479	3L	17337172	17339262	1485.39	0.382555	0.0164899	euchromatin
FBgn0036711	CG13727	3L	17340279	17341316	0.26876	-1.21497	NA	euchromatin
FBgn0036712	brv2	3L	17342050	17344696	0.347774	0.917252	NA	euchromatin
FBgn0036713	Mip	3L	17344947	17349666	0	NA	NA	euchromatin
FBgn0036714	CG7692	3L	17351822	17358056	579.398	-0.14067	0.590634	euchromatin
FBgn0036715	Cad74A	3L	17367753	17379530	399.615	-0.761846	0.00390383	euchromatin
FBgn0036716	CG13728	3L	17380026	17382728	0.057853	0.224531	NA	euchromatin
FBgn0036717	CG13731	3L	17383636	17388956	1.24101	2.70992	NA	euchromatin
FBgn0036723	CG12229	3L	17434472	17436431	3.98971	0.0998572	NA	euchromatin
FBgn0036725	CG18265	3L	17439401	17457461	0	NA	NA	euchromatin
FBgn0036726	QIL1	3L	17465945	17466768	538.966	-0.0701982	0.852615	euchromatin
FBgn0036727	CG7589	3L	17470127	17474517	1.36578	-1.44593	NA	euchromatin
FBgn0036728	UQCR-Q	3L	17474761	17476124	2533.61	0.357129	0.00116518	euchromatin
FBgn0036729	CG13733	3L	17477795	17478926	3.47785	-0.945284	NA	euchromatin
FBgn0036730	qjt	3L	17479096	17480141	2.012	-1.71542	NA	euchromatin
FBgn0036731	CG6333	3L	17480129	17486230	1.05266	2.45481	NA	euchromatin
FBgn0036732	Oatp74D	3L	17487118	17511693	152.484	0.12779	0.578086	euchromatin
FBgn0036733	U4-U6-60K	3L	17511855	17513912	618.965	0.0636989	0.68376	euchromatin
FBgn0036734	CG7564	3L	17514298	17524740	703.789	-0.0768583	0.694061	euchromatin
FBgn0036735	Edc3	3L	17525333	17529861	3275.85	-0.158448	0.0978972	euchromatin
FBgn0036738	CG7542	3L	17549826	17550980	0.146643	0.627936	NA	euchromatin
FBgn0036740	Vps60	3L	17620123	17621625	441.55	0.704893	0.38434	euchromatin
FBgn0036741	anchor	3L	17621824	17630971	678.482	-0.227493	0.131555	euchromatin
FBgn0036742	CG7497	3L	17633449	17638001	30.0757	-0.503492	0.41455	euchromatin
FBgn0036745	CG7484	3L	17654617	17655645	346.421	0.759069	0.0230833	euchromatin
FBgn0036746	Crtc	3L	17659818	17669234	1879.17	-0.581985	0.00066833	euchromatin
FBgn0036747	CG6052	3L	17723718	17729244	0.284636	1.18728	NA	euchromatin
FBgn0036749	CG7460	3L	17740540	17742540	40.3773	1.0978	0.118218	euchromatin
FBgn0036750	CG6034	3L	17745173	17746860	1.37596	1.07469	NA	euchromatin
FBgn0036751	Adgf-B	3L	17748833	17750588	0.146643	0.627936	NA	euchromatin
FBgn0036752	Adgf-A	3L	17751731	17764158	153.876	-0.299454	0.394942	euchromatin
FBgn0036754	CG5589	3L	17802490	17804715	605.643	0.0801425	0.814145	euchromatin
FBgn0036756	Cln3	3L	17809231	17814119	19.9825	0.565344	0.547431	euchromatin
FBgn0036757	Ir75a	3L	17815570	17817921	0.23262	-0.127069	NA	euchromatin
FBgn0036759	CG5577	3L	17838650	17841427	29.5379	0.798912	0.280075	euchromatin
FBgn0036760	CG5567	3L	17841540	17843544	610.713	0.3827	0.027389	euchromatin
FBgn0036761	MED19	3L	17843725	17846501	1177.74	-0.375471	1.2089e-06	euchromatin
FBgn0036762	CG7430	3L	17846916	17849601	1620.59	0.231769	0.141472	euchromatin
FBgn0036763	TrpRS-m	3L	17849727	17852453	707.807	-0.0853146	0.44148	euchromatin
FBgn0036764	CG5535	3L	17852624	17856794	727.625	0.306698	0.101269	euchromatin
FBgn0036765	CG7408	3L	17879096	17883653	75.8014	-0.33858	0.481085	euchromatin
FBgn0036766	CG5506	3L	17883649	17884376	0.231356	-0.426952	NA	euchromatin
FBgn0036767	CG16775	3L	17885948	17886645	0.229739	1.07949	NA	euchromatin
FBgn0036768	CG7402	3L	17887705	17891404	1.82459	0.236824	NA	euchromatin
FBgn0036769	Tsp74F	3L	17891820	17895862	1367.32	0.345039	0.131162	euchromatin
FBgn0036770	Prestin	3L	17898889	17907812	1235.49	0.0158991	0.892856	euchromatin
FBgn0036771	Wdr92	3L	17908143	17909683	109.011	0.27538	0.483319	euchromatin
FBgn0036772	CG5290	3L	17909483	17912565	400.621	0.120089	0.766948	euchromatin
FBgn0036773	CG13698	3L	18088417	18106149	393.417	-0.0589459	0.854878	euchromatin
FBgn0036774	mRpS26	3L	18106579	18107499	559.756	0.276412	0.166046	euchromatin
FBgn0036775	RpIIIC53	3L	18107848	18109574	634.623	-0.150952	0.580549	euchromatin
FBgn0036777	CG7341	3L	18112959	18121003	119.8	0.587881	0.311542	euchromatin
FBgn0036778	Cyp312a1	3L	18128940	18132689	0.355446	-0.220424	NA	euchromatin
FBgn0036780	CG7330	3L	18148923	18153807	0.0890627	-0.690544	NA	euchromatin
FBgn0036781	CG13699	3L	18154897	18162522	2.19174	-0.423803	NA	euchromatin
FBgn0036782	CG7320	3L	18201494	18203637	0.0445313	-0.393758	NA	euchromatin
FBgn0036783	CheA75a	3L	18252088	18252846	1.0621	0.846374	NA	euchromatin
FBgn0036784	CG5103	3L	18292125	18294262	0	NA	NA	euchromatin
FBgn0036785	CG13700	3L	18298742	18301260	0	NA	NA	euchromatin
FBgn0036786	skl	3L	18438561	18439942	2.00403	-1.22652	NA	euchromatin
FBgn0036787	CG4306	3L	18461957	18463163	26.7577	-0.97311	0.29779	euchromatin
FBgn0036789	AstC-R2	3L	18485137	18502557	0.166325	0.880039	NA	euchromatin
FBgn0036790	AstC-R1	3L	18560258	18576326	0.224244	0.475239	NA	euchromatin
FBgn0036791	CG7271	3L	18588759	18590165	0.287592	1.33249	NA	euchromatin
FBgn0036793	CG4174	3L	18600150	18617943	240.381	0.289517	0.323098	euchromatin
FBgn0036795	CG18233	3L	18605472	18607349	7.74398	-1.35998	0.257529	euchromatin
FBgn0036796	CG18231	3L	18607462	18609512	8.21694	0.55587	0.746015	euchromatin
FBgn0036799	CG13380	3L	18600150	18617943	407.499	0.598932	0.0191045	euchromatin
FBgn0036801	MYPT-75D	3L	18625959	18667177	1332.66	-0.463035	2.98864e-06	euchromatin
FBgn0036804	Sgf11	3L	18681037	18681836	321.459	-0.118214	0.702597	euchromatin
FBgn0036805	Chmp1	3L	18682895	18684061	450.677	0.418744	0.137139	euchromatin
FBgn0036806	Cyp12c1	3L	18684259	18686319	140.749	0.349003	0.740231	euchromatin
FBgn0036807	CG6893	3L	18694187	18695648	0	NA	NA	euchromatin
FBgn0036808	Dic4	3L	18696402	18698412	0	NA	NA	euchromatin
FBgn0036809	CG12477	3L	18721893	18723272	0.23857	1.09273	NA	euchromatin
FBgn0036810	CG6885	3L	18744488	18745699	0.63221	1.00348	NA	euchromatin
FBgn0036811	MED11	3L	18745856	18746623	275.475	0.265264	0.0611787	euchromatin
FBgn0036812	Nufip	3L	18746611	18748367	489.24	-0.0895969	0.645003	euchromatin
FBgn0036813	Atg3	3L	18748687	18750483	522.073	-0.0413526	0.838282	euchromatin
FBgn0036814	CG14073	3L	18802265	18820675	1865.61	-0.955171	3.82965e-05	euchromatin
FBgn0036815	HipHop	3L	18821171	18822353	2067.67	0.357445	0.00467022	euchromatin
FBgn0036816	Indy	3L	18828632	18846267	800.59	0.0222754	0.94075	euchromatin
FBgn0036817	CG6865	3L	18863647	18865514	0.243474	-1.21443	NA	euchromatin
FBgn0036818	CG14074	3L	18866225	18867431	340.469	-0.0196458	0.944078	euchromatin
FBgn0036819	Dysb	3L	18867771	18869219	207.802	0.346405	0.346006	euchromatin
FBgn0036820	Grx1	3L	18869230	18870057	229.112	0.448225	0.578841	euchromatin
FBgn0036821	CG3961	3L	18878250	18890483	189.49	-0.6719	0.0747424	euchromatin
FBgn0036822	NijB	3L	18892383	18893278	17.2523	0.220841	0.814142	euchromatin
FBgn0036824	CG3902	3L	18893120	18898293	3078.07	0.0451962	0.644511	euchromatin
FBgn0036825	RpL26	3L	18898875	18900408	8816.93	0.415799	4.38542e-05	euchromatin
FBgn0036826	arx	3L	18900595	18901554	703.75	0.195149	0.307149	euchromatin
FBgn0036827	CG6843	3L	18901594	18902952	970.233	0.0471385	0.783554	euchromatin
FBgn0036828	CG6841	3L	18905372	18908974	389.966	-0.0587134	0.771444	euchromatin
FBgn0036829	Ir75d	3L	18908260	18911182	0.847038	0.563841	NA	euchromatin
FBgn0036830	CG14077	3L	18908260	18914150	0	NA	NA	euchromatin
FBgn0036831	CG6839	3L	18917581	18919259	0	NA	NA	euchromatin
FBgn0036832	CG18223	3L	18919224	18920319	0	NA	NA	euchromatin
FBgn0036833	CG3819	3L	18920430	18922108	0.0991227	-0.736137	NA	euchromatin
FBgn0036834	CG6836	3L	18950629	18955406	12.0902	-0.275637	0.814751	euchromatin
FBgn0036835	CG14075	3L	18984961	18985634	0.318167	1.26688	NA	euchromatin
FBgn0036836	CG11619	3L	18985905	18988323	1.82733	0.862699	NA	euchromatin
FBgn0036837	CG18135	3L	18990026	18998283	1648.02	-0.0854659	0.639715	euchromatin
FBgn0036838	CG3808	3L	18997875	19000608	687.501	0.230091	0.0683789	euchromatin
FBgn0036839	SmydA-2	3L	19000985	19003252	0.0652412	-0.39376	NA	euchromatin
FBgn0036842	CG3797	3L	19059400	19062816	1151.93	0.122806	0.266789	euchromatin
FBgn0036843	Sfxn2	3L	19063165	19066151	361.082	-0.167207	0.522207	euchromatin
FBgn0036844	Mkp3	3L	19066155	19086426	1588.35	-0.140751	0.284145	euchromatin
FBgn0036846	MESR6	3L	19092670	19094760	535.616	0.161152	0.294967	euchromatin
FBgn0036847	CNPYb	3L	19094890	19096217	386.694	0.125494	0.638853	euchromatin
FBgn0036848	Naxd	3L	19096399	19097709	200.447	-0.04745	0.825692	euchromatin
FBgn0036849	CG14079	3L	19097999	19099064	6.36185	-0.388689	0.787967	euchromatin
FBgn0036850	Gem2	3L	19099123	19100363	856.329	0.0327151	0.873324	euchromatin
FBgn0036851	CG14082	3L	19105381	19138975	0.163902	0.6505	NA	euchromatin
FBgn0036853	mRpL21	3L	19253290	19255061	403.166	0.335024	0.122079	euchromatin
FBgn0036856	CG9666	3L	19263766	19266838	278.422	-0.190584	0.511577	euchromatin
FBgn0036857	CG9629	3L	19266473	19268913	57.6269	0.0270362	0.95553	euchromatin
FBgn0036858	CG14088	3L	19269772	19270642	0	NA	NA	euchromatin
FBgn0036859	CG14085	3L	19269351	19274168	0.717167	-0.280568	NA	euchromatin
FBgn0036860	CG14086	3L	19275791	19279919	0.0495614	-0.393758	NA	euchromatin
FBgn0036861	CG14089	3L	19280120	19280800	0	NA	NA	euchromatin
FBgn0036862	Gbs-76A	3L	19281364	19292766	4.39089	1.55445	0.235606	euchromatin
FBgn0036868	ms(3)76Ba	3L	19387580	19390033	0	NA	NA	euchromatin
FBgn0036870	CG14095	3L	19464049	19464759	0.660826	3.24271	NA	euchromatin
FBgn0036871	CG14096	3L	19466567	19467079	0	NA	NA	euchromatin
FBgn0036872	CG12519	3L	19472491	19473145	232.514	0.402924	0.0948196	euchromatin
FBgn0036873	CG18294	3L	19475017	19475578	0	NA	NA	euchromatin
FBgn0036874	brv1	3L	19483826	19486498	0.908747	0.746034	NA	euchromatin
FBgn0036875	CG9449	3L	19492053	19497723	47.922	-0.289776	0.750436	euchromatin
FBgn0036876	CG9451	3L	19498197	19500798	3.15426	-1.54515	NA	euchromatin
FBgn0036877	CG9452	3L	19501010	19503870	0.609187	2.26944	NA	euchromatin
FBgn0036878	Cpr76Ba	3L	19517552	19518332	0	NA	NA	euchromatin
FBgn0036879	Cpr76Bb	3L	19519649	19520419	0.790974	-1.2344	NA	euchromatin
FBgn0036880	Cpr76Bc	3L	19520945	19527272	0.115706	0.518485	NA	euchromatin
FBgn0036881	Cpr76Bd	3L	19532743	19538289	0.445569	-0.00915898	NA	euchromatin
FBgn0036882	CG9279	3L	19538425	19544172	5.44162	-0.337452	0.828522	euchromatin
FBgn0036886	CG9300	3L	19552420	19554767	460.463	0.306047	0.301657	euchromatin
FBgn0036887	CG9231	3L	19585093	19586003	1026.33	0.648626	0.0051688	euchromatin
FBgn0036888	CG9330	3L	19586253	19589111	929.542	0.191385	0.505075	euchromatin
FBgn0036889	CG14100	3L	19589072	19590524	593.596	-0.142212	0.649606	euchromatin
FBgn0036890	CG9368	3L	19601633	19604120	0.347774	0.917252	NA	euchromatin
FBgn0036891	CG9372	3L	19606208	19608368	6.73419	0.724082	0.517252	euchromatin
FBgn0036892	Lon	3L	19607857	19612199	913.8	-0.0253024	0.865127	euchromatin
FBgn0036893	PIG-F	3L	19612455	19613489	382.285	0.213003	0.214872	euchromatin
FBgn0036895	ms(3)76Cc	3L	19620502	19624309	1.06623	1.00632	NA	euchromatin
FBgn0036896	wnd	3L	19624406	19635783	508.542	-0.372815	0.0812807	euchromatin
FBgn0036897	CG8786	3L	19637207	19642816	535.787	-0.038762	0.821609	euchromatin
FBgn0036899	tey	3L	19650506	19664104	2.46634	1.18987	NA	euchromatin
FBgn0036900	CG8765	3L	19683941	19687353	1056.24	0.0866195	0.520297	euchromatin
FBgn0036905	ms(3)76Ca	3L	19760409	19761817	1.72779	0.34118	NA	euchromatin
FBgn0036906	CG14102	3L	19798975	19801291	250.069	0.177674	0.443466	euchromatin
FBgn0036908	TORIP	3L	19803738	19805080	656.568	0.236628	0.118372	euchromatin
FBgn0036909	Ccdc58	3L	19805181	19806932	528.112	0.349113	0.135562	euchromatin
FBgn0036910	Cyp305a1	3L	19810403	19813339	74.7926	-0.572816	0.46954	euchromatin
FBgn0036911	Fibp	3L	19816085	19817967	432.594	0.0918013	0.651416	euchromatin
FBgn0036913	Usp32	3L	19871139	19881783	1131.75	-0.242035	0.0785285	euchromatin
FBgn0036915	Prp3	3L	19910300	19912504	609.259	0.094965	0.619287	euchromatin
FBgn0036916	Mtr3	3L	19912405	19913715	367.293	0.263936	0.175911	euchromatin
FBgn0036918	Pfdn6	3L	19923671	19924688	1194.06	0.486882	0.00266173	euchromatin
FBgn0036919	Grasp65	3L	19924943	19927175	832.208	0.0259824	0.864066	euchromatin
FBgn0036920	CG8004	3L	19927194	19928508	249.42	0.118614	0.567626	euchromatin
FBgn0036921	RhoGDI	3L	19928743	19932930	1847.18	0.125841	0.360144	euchromatin
FBgn0036922	CG14182	3L	19978713	19979812	165.702	0.909305	0.0837153	euchromatin
FBgn0036923	CG17732	3L	19981685	19984191	11.7302	1.54394	0.120148	euchromatin
FBgn0036924	hale	3L	19984426	19985868	0.613017	-1.68622	NA	euchromatin
FBgn0036925	schuy	3L	19986093	19988072	0.940778	1.67036	NA	euchromatin
FBgn0036926	CG7646	3L	19991887	19996269	74.1149	1.01139	0.232559	euchromatin
FBgn0036927	Gabat	3L	19997714	20000686	2055.48	-0.213123	0.0931889	euchromatin
FBgn0036928	Tom20	3L	20000644	20002446	1095.72	0.413269	0.00204351	euchromatin
FBgn0036929	CG7668	3L	20002736	20004834	1284	0.199967	0.239254	euchromatin
FBgn0036931	CG14183	3L	20024687	20027835	13.6989	0.111329	0.927727	euchromatin
FBgn0036932	CG14184	3L	20027819	20029020	541.702	0.312876	0.101744	euchromatin
FBgn0036934	sNPF-R	3L	20058511	20089007	23.8468	-0.545225	0.695688	euchromatin
FBgn0036935	CG14186	3L	20098084	20103827	0.849192	1.32745	NA	euchromatin
FBgn0036936	CG14185	3L	20106094	20107557	0	NA	NA	euchromatin
FBgn0036937	Ir76b	3L	20108484	20111534	0	NA	NA	euchromatin
FBgn0036938	CG14187	3L	20112265	20112847	89.9781	-0.674692	0.127958	euchromatin
FBgn0036939	CG7365	3L	20124298	20127381	5.97129	-0.359331	0.839909	euchromatin
FBgn0036940	obst-J	3L	20130451	20131743	1.38645	-0.0191847	NA	euchromatin
FBgn0036941	CG7335	3L	20132032	20133268	2.13287	0.426261	NA	euchromatin
FBgn0036942	CG7328	3L	20139210	20140607	209.828	0.105194	0.673992	euchromatin
FBgn0036945	Ssk	3L	20188522	20189779	32.1725	0.791649	0.377953	euchromatin
FBgn0036947	obst-F	3L	20200443	20201638	0	NA	NA	euchromatin
FBgn0036948	CG7298	3L	20202070	20203687	0.0991227	-0.736137	NA	euchromatin
FBgn0036949	CG7290	3L	20204309	20206046	0	NA	NA	euchromatin
FBgn0036950	CG6996	3L	20207534	20209600	0	NA	NA	euchromatin
FBgn0036951	CG7017	3L	20210292	20212122	0	NA	NA	euchromatin
FBgn0036952	CG6933	3L	20218500	20220420	0	NA	NA	euchromatin
FBgn0036953	CG17145	3L	20221814	20223197	0	NA	NA	euchromatin
FBgn0036956	CG13813	3L	20231669	20233255	11.7995	0.291064	0.783154	euchromatin
FBgn0036958	CG17233	3L	20233173	20241903	2881.15	-0.665567	0.000172054	euchromatin
FBgn0036959	CG6951	3L	20241267	20245312	247.266	0.494421	0.412884	euchromatin
FBgn0036962	CG17122	3L	20273389	20275335	0	NA	NA	euchromatin
FBgn0036964	FRG1	3L	20295802	20296971	292.58	0.546963	0.0383347	euchromatin
FBgn0036967	SCCRO4	3L	20299410	20309511	2116.35	-0.120036	0.48931	euchromatin
FBgn0036969	Spn77Bb	3L	20320952	20322358	1.27393	-0.658357	NA	euchromatin
FBgn0036970	Spn77Bc	3L	20342634	20344319	6.40348	-1.10472	0.533618	euchromatin
FBgn0036972	CR6434	3L	20322377	20323209	10.8556	0.10845	0.941927	euchromatin
FBgn0036973	Rbbp5	3L	20345736	20347942	261.034	0.274377	0.127958	euchromatin
FBgn0036974	eRF1	3L	20348355	20353873	3461.39	0.0838602	0.545545	euchromatin
FBgn0036975	CG5618	3L	20353449	20356632	14.2007	0.0543067	0.9657	euchromatin
FBgn0036977	CG5665	3L	20358512	20359820	6.43195	1.13032	0.458497	euchromatin
FBgn0036978	Toll-9	3L	20361843	20366724	0.214829	-0.211241	NA	euchromatin
FBgn0036979	CG13247	3L	20370313	20371746	0.344989	-1.22654	NA	euchromatin
FBgn0036980	RhoBTB	3L	20376242	20382398	979.011	-0.416972	0.00168473	euchromatin
FBgn0036984	CG13248	3L	20407103	20410566	0.115706	0.518485	NA	euchromatin
FBgn0036985	zye	3L	20413604	20424309	1.21443	1.34151	NA	euchromatin
FBgn0036986	CG5282	3L	20424424	20426071	0	NA	NA	euchromatin
FBgn0036987	CG5274	3L	20426199	20427666	269.059	0.133667	0.6123	euchromatin
FBgn0036988	CG5262	3L	20427962	20430475	356.498	0.403733	0.0573245	euchromatin
FBgn0036990	mRpL15	3L	20435110	20436209	619.383	-0.0448125	0.838525	euchromatin
FBgn0036991	CtIP	3L	20436250	20438370	852.818	0.0369914	0.919516	euchromatin
FBgn0036992	Hpd	3L	20438166	20439872	10.8361	0.818285	0.41681	euchromatin
FBgn0036993	CG5910	3L	20442419	20450580	5.06341	-4.54745	0.00975713	euchromatin
FBgn0036994	CG5199	3L	20450532	20452864	671.466	-0.0562415	0.706509	euchromatin
FBgn0036995	atk	3L	20454690	20464862	2.50097	0.765607	NA	euchromatin
FBgn0036996	mag	3L	20460683	20462274	0.789377	0.764353	NA	euchromatin
FBgn0036997	CG5955	3L	20466944	20469592	0.656556	0.633405	NA	euchromatin
FBgn0036998	CG5969	3L	20473783	20474791	972.303	0.103637	0.556045	euchromatin
FBgn0036999	isoQC	3L	20474466	20477003	342.954	0.451291	0.516014	euchromatin
FBgn0037000	ZnT77C	3L	20484293	20494921	146.632	-0.175009	0.406324	euchromatin
FBgn0037001	ND-39	3L	20492082	20497084	763.932	0.15182	0.38585	euchromatin
FBgn0037003	CG18281	3L	20499836	20501500	4.85343	0.732332	0.544033	euchromatin
FBgn0037004	CG17637	3L	20504186	20505700	2.27074	-1.71577	NA	euchromatin
FBgn0037005	CG5078	3L	20506032	20507375	2.05608	-0.313985	NA	euchromatin
FBgn0037007	CG5059	3L	20514598	20519393	895.621	0.330549	0.0297221	euchromatin
FBgn0037008	mTerf3	3L	20519590	20520772	133.863	0.547549	0.641612	euchromatin
FBgn0037009	CG5104	3L	20521009	20522434	183.333	0.662909	0.286252	euchromatin
FBgn0037010	CG4825	3L	20522440	20526174	1427.46	-0.0992847	0.394638	euchromatin
FBgn0037011	CG4858	3L	20526576	20527910	137.896	0.602208	0.320154	euchromatin
FBgn0037012	Rcd2	3L	20527972	20540417	119.611	0.199504	0.696734	euchromatin
FBgn0037013	CG13250	3L	20533709	20535335	1.6626	1.31353	NA	euchromatin
FBgn0037014	CG13251	3L	20637199	20640910	0.475454	0.0798243	NA	euchromatin
FBgn0037015	cmpy	3L	20712838	20719200	0	NA	NA	euchromatin
FBgn0037016	CG13252	3L	20730591	20744508	292.438	0.118892	0.681382	euchromatin
FBgn0037017	CG4074	3L	20768207	20769482	304.661	0.793529	0.263785	euchromatin
FBgn0037018	CG4042	3L	20770143	20771507	204.07	0.442077	0.444437	euchromatin
FBgn0037019	Pex16	3L	20776766	20778264	237.185	0.128632	0.703693	euchromatin
[truncated: 12,014 more rows]
