# Supplementary material for: Genetic variation in P-element dysgenic sterility is associated with double-strand break repair and alternative splicing of TE transcripts
Source: PLoS Genet. 2022 Dec 7;18(12):e1010080. doi: 10.1371/journal.pgen.1010080 (PMC9762592; doi:10.1371/journal.pgen.1010080)
Supplement: S12 Table — (XLSX) [file pgen.1010080.s018.xlsx]

## Sheet: Sheet1
Gene	QTL	Chromosome	No. of in-phase SNPs	Genotype with differential upregulation	Biological function	PGC.expressed	ovary.expressed
brain tumor (brat)	QTL-21d	Chr2L	14	Tolerant	promotes germline stem cell differentiation	yes	yes
CG10492	QTL-21d	Chr2L	3	Tolerant	UNK	yes	yes
gammaTub37C	QTL-21d	Chr2L	8	Sensitive	microtubule nucleation at the centrosomes	yes	yes
lethal(2)37Cg	QTL-21d	Chr2L	5	Sensitive	transcription by RNA polI/III	yes	yes
Leukocyte-antigen-related-like (Lar)	QTL-21d	Chr2L	5	Tolerant	oocyte follicle cell development and patterning	yes	yes
CG31612	QTL-3d	Chr2L	2	Tolerant	positive regulation of nuclear cell cycle DNA replication	yes	yes
CG40006	QTL-3d	Chr2L	2	Sensitive	UNK	yes	yes
CG9336	QTL-3d	Chr2L	18	Sensitive	UNK	yes	yes
His2B:CG33868	QTL-3d	Chr2L	1	Sensitive	Histone 2B- heterochromatin organization	yes	yes
His3:CG33866	QTL-3d	Chr2L	2	Sensitive	Histone 3- heterochromatin organization	no	no
Microsomal triacylglycerol transfer protein (Mtp)	QTL-3d	Chr2L	16	Tolerant	phosphatidylcholine transporter involved in lipoprotein metabolism	yes	yes
CG11163	QTL-3d	Chr2R	15	Sensitive	regulation of sequestering of zinc ion	yes	yes
CG17508	QTL-3d	Chr2R	3	Sensitive	UNK	yes	yes
CG30438	QTL-3d	Chr2R	31	Sensitive	UDP-glycosyltransferase activity;	yes	yes
CG34200	QTL-3d	Chr2R	6	Sensitive	UNK	yes	yes
Fission, mitochrondiral 1 (Fis1)	QTL-3d	Chr2R	2	Sensitive	mitochondrial organization and fission; autophagy	yes	yes
jing	QTL-3d	Chr2R	79	Tolerant	cofactor of Polycomb and Bithorax regulators	yes	yes
missing-in-metastasis (mim)	QTL-3d	Chr2R	20	Sensitive	Border cell and PGC migration	yes	yes
ubiquitin like (ubl)	QTL-3d	Chr2R	3	Sensitive	Cellular protein modification and mRNA splicing	yes	yes
Supplemental Table S12: List of 19 candidate genes that are differential expressed and have in-phase SNPs in their regulatory/intron region. The biological function data of genes is derived from Flybase [1].
References
1. Gramates LS, Marygold SJ, Santos G dos, Urbano J-M, Antonazzo G, Matthews BB, et al. FlyBase at 25: looking to the future. Nucleic Acids Res. 2017;45: D663–D671.
