# Supplementary material for: Genetic variation in P-element dysgenic sterility is associated with double-strand break repair and alternative splicing of TE transcripts
Source: PLoS Genet. 2022 Dec 7;18(12):e1010080. doi: 10.1371/journal.pgen.1010080 (PMC9762592; doi:10.1371/journal.pgen.1010080)
Supplement: S13 Table — (XLSX) [file pgen.1010080.s019.xlsx]

## Sheet: Sheet1
Gene	QTL	chromosome Arm	Biological Function	PGC.expressed	ovary.expressed
pigeon	QTL-21d	2L	positive regulation of amyloid-beta formation.	yes	yes
CG10492	QTL-21d	2L	unknown	yes	yes
CG17568	QTL-21d	2L	zinc ion binding; nucleic acid binding	yes	yes
CG10700	QTL-21d	2L	involved in execution phase of apoptosis	no	no
ttm3	QTL-3d	2L	mitochondrial membrane organization	no	no
tio	QTL-3d	2L	negative regulation of transcription by RNA polymerase II	yes	yes
tadr	QTL-3d	2L	unknown	yes	yes
Oseg5	QTL-3d	2L	cilium assembly	yes	yes
nolo	QTL-3d	2L	ventral cord development	yes	yes
Mtp	QTL-3d	2L	lipoprotein metabolic process	yes	yes
l(2)05287	QTL-3d	2L	unknown	yes	yes
Itgbn	QTL-3d	2L	apoptotic cell clearance	yes	yes
Ir40a	QTL-3d	2L	detection of chemical stimulus involved in sensory perception	yes	yes
dtr	QTL-3d	2L	chemical synaptic transmission; cilium assembly	yes	yes
CG9270	QTL-3d	2L	ATPase activity	yes	no
CG42597	QTL-3d	2L	unknown	yes	no
CG3651	QTL-3d	2L	unknown	yes	yes
CG31703	QTL-3d	2L	Cdc73/Paf1 complex	yes	no
CG31702	QTL-3d	2L	Cdc73/Paf1 complex	yes	no
CG31693	QTL-3d	2L	transmembrane transport	no	no
CG31674	QTL-3d	2L	unknown	yes	yes
CG31673	QTL-3d	2L	unknown	yes	yes
CG31601	QTL-3d	2L	unknown	yes	yes
Tsp42A	QTL-3d	2R	unknown	yes	no
Src42A	QTL-3d	2R	actin filament bundle assembly; apoptotic cell clearance	yes	yes
sced	QTL-3d	2R	actin filament reorganization involved in cell cycle	yes	yes
Nipped-A	QTL-3d	2R	DNA repair; histone acetylation; germline differentiation; heterochromatin organization	yes	yes
mle	QTL-3d	2R	DNA duplex unwinding; dosage compensation; positive regulation of heterochromatin assembly	yes	yes
mim	QTL-3d	2R	border follicle cell migration; germ cell migration	yes	yes
l(2)09851	QTL-3d	2R	unknown	yes	yes
jing	QTL-3d	2R	cofactor of Polycomb and Bithorax regulators	yes	yes
Cyp6a2	QTL-3d	2R	response to caffeine; response to DDT	no	no
CG7856	QTL-3d	2R	unknown	no	no
CG7791	QTL-3d	2R	protein processing involved in protein targeting to mitochondrion	yes	yes
CG43366	QTL-3d	2R	negative regulation of endopeptidase activity	yes	no
CG3270	QTL-3d	2R	mitochondrial respiratory chain complex I assembly	yes	yes
CG30431	QTL-3d	2R	regulation of transcription, DNA-templated	yes	yes
CG15237	QTL-3d	2R	regulation of mitotic cell cycle spindle assembly checkpoint	yes	yes
CG15236	QTL-3d	2R	unknown	yes	no
CG15233	QTL-3d	2R	unknown	no	no
CG1344	QTL-3d	2R	phosphorylation	yes	yes
Supplemental Table S13: List of candidate genes with non-synonymous in-phase SNPs. The biological function data of genes is derived from Flybase [1]. Expression values are based on single cell sequencing of larval ovary [2] and adult ovary [3].
References
1. Gramates LS, Marygold SJ, Santos G dos, Urbano J-M, Antonazzo G, Matthews BB, et al. FlyBase at 25: looking to the future. Nucleic Acids Res. 2017;45: D663–D671.
2. Slaidina M, Banisch TU, Gupta S, Lehmann R. A single-cell atlas of the developing Drosophila ovary identifies follicle stem cell progenitors. Genes Dev. 2020;34: 239–249.
3. Slaidina M, Gupta S, Banisch TU, Lehmann R. A single-cell atlas reveals unanticipated cell type complexity in Drosophila ovaries. Genome Res. 2021;31: 1938–1951.
