# Supplementary material for: Genetic variation in P-element dysgenic sterility is associated with double-strand break repair and alternative splicing of TE transcripts
Source: PLoS Genet. 2022 Dec 7;18(12):e1010080. doi: 10.1371/journal.pgen.1010080 (PMC9762592; doi:10.1371/journal.pgen.1010080)
Supplement: S16 Table — (XLSX) [file pgen.1010080.s022.xlsx]

## Sheet: QTLpiRNAcuster1
position	chromosome	RIL21147_coverage	RIL21183_coverage	RIL21188_coverage	RIL21213_coverage	RIL21291_coverage	RIL21346_coverage	strand
23328000	chr2L	0	0	0	0	0	0	+
23328001	chr2L	0	0	0	0	0	0	+
23328002	chr2L	0	0	0	0	0	0	+
23328003	chr2L	0	0	0	0	0	0	+
23328004	chr2L	0	0	0	0	0	0	+
23328005	chr2L	0	0	0	0	0	0	+
23328006	chr2L	0	0	0	0	0	0	+
23328007	chr2L	0	0	0	0	0	0	+
23328008	chr2L	0	0	0	0	0	0	+
23328009	chr2L	0	0	0	0	0	0	+
23328010	chr2L	0	0	0	0	0	0	+
23328011	chr2L	0	0	0	0	0	0	+
23328012	chr2L	0	0	0	0	0	0	+
23328013	chr2L	0	0	0	0	0	0	+
23328014	chr2L	0	0	0	0	0	0	+
23328015	chr2L	0	0	0	0	0	0	+
23328016	chr2L	0	0	0	0	0	0	+
23328017	chr2L	0	0	0	0	0	0	+
23328018	chr2L	0	0	0	0	0	0	+
23328019	chr2L	0	0	0	0	0	0	+
23328020	chr2L	0	0	0	0	0	0	+
23328021	chr2L	0	0	0	0	0	0	+
23328022	chr2L	0	0	0	0	0	0	+
23328023	chr2L	0	0	0	0	0	0	+
23328024	chr2L	0	0	0	0	0	0	+
23328025	chr2L	0	0	0	0	0	0	+
23328026	chr2L	0	0	0	0	0	0	+
23328027	chr2L	0	0	0	0	0	0	+
23328028	chr2L	0	0	0	0	0	0	+
23328029	chr2L	0	0	0	0	0	0	+
23328030	chr2L	0	0	0	0	0	0	+
23328031	chr2L	0	0	0	0	0	0	+
23328032	chr2L	0	0	0	0	0	0	+
23328033	chr2L	0	0	0	0	0	0	+
23328034	chr2L	0	0	0	0	0	0	+
23328035	chr2L	0	0	0	0	0	0	+
23328036	chr2L	0	0	0	0	0	0	+
23328037	chr2L	0	0	0	0	0	0	+
23328038	chr2L	0	0	0	0	0	0	+
23328039	chr2L	0	0	0	0	0	0	+
23328040	chr2L	0	0	0	0	0	0	+
23328041	chr2L	0	0	0	0	0	0	+
23328042	chr2L	0	0	0	0	0	0	+
23328043	chr2L	0	0	0	0	0	0	+
23328044	chr2L	0	0	0	0	0	0	+
23328045	chr2L	0	0	0	0	0	0	+
23328046	chr2L	0	0	0	0	0	0	+
23328047	chr2L	0	0	0	0	0	0	+
23328048	chr2L	0	0	0	0	0	0	+
23328049	chr2L	0	0	0	0	0	0	+
23328050	chr2L	0	0	0	0	0	0	+
23328051	chr2L	0	0	0	0	0	0	+
23328052	chr2L	0	0	0	0	0	0	+
23328053	chr2L	0	0	0	0	0	0	+
23328054	chr2L	0	0	0	0	0	0	+
23328055	chr2L	0	0	0	0	0	0	+
23328056	chr2L	0	0	0	0	0	0	+
23328057	chr2L	0	0	0	0	0	0	+
23328058	chr2L	0	0	0	0	0	0	+
23328059	chr2L	0	0	0	0	0	0	+
23328060	chr2L	0	0	0	0	0	0	+
23328061	chr2L	0	0	0	0	0	0	+
23328062	chr2L	0	0	0	0	0	0	+
23328063	chr2L	0	0	0	0	0	0	+
23328064	chr2L	0	0	0	0	0	0	+
23328065	chr2L	0	0	0	0	0	0	+
23328066	chr2L	0	0	0	0	0	0	+
23328067	chr2L	0	0	0	0	0	0	+
23328068	chr2L	0	0	0	0	0	0	+
23328069	chr2L	0	0	0	0	0	0	+
23328070	chr2L	0	0	0	0	0	0	+
23328071	chr2L	0	0	0	0	0	0	+
23328072	chr2L	0	0	0	0	0	0	+
23328073	chr2L	0	0	0	0	0	0	+
23328074	chr2L	0	0	0	0	0	0	+
23328075	chr2L	0	0	0	0	0	0	+
23328076	chr2L	0	0	0	0	0	0	+
23328077	chr2L	0	0	0	0	0	0	+
23328078	chr2L	0	0	0	0	0	0	+
23328079	chr2L	0	0	0	0	0	0	+
23328080	chr2L	0	0	0	0	0	0	+
23328081	chr2L	0	0.145487	0	0	0	0.147926	+
23328082	chr2L	0	0.145487	0	0	0	0.147926	+
23328083	chr2L	0	0.145487	0	0.0788377	0	0.443779	+
23328084	chr2L	0	0.145487	0	0.0788377	0	0.443779	+
23328085	chr2L	0	0.145487	0	0.0788377	0	0.443779	+
23328086	chr2L	0	0.145487	0	0.0788377	0	0.443779	+
23328087	chr2L	0	0.145487	0	0.0788377	0	0.443779	+
23328088	chr2L	0	0.145487	0	0.0788377	0	0.443779	+
23328089	chr2L	0	0.145487	0	0.0788377	0	0.443779	+
23328090	chr2L	0	0.145487	0	0.0788377	0	0.443779	+
23328091	chr2L	0	0.145487	0	0.0788377	0	0.443779	+
23328092	chr2L	0	0.145487	0	0.0788377	0	0.443779	+
23328093	chr2L	0	0.145487	0	0.0788377	0	0.443779	+
23328094	chr2L	0	0.145487	0	0.0788377	0	0.443779	+
23328095	chr2L	0	0.145487	0	0.0788377	0	0.443779	+
23328096	chr2L	0	0.145487	0	0.0788377	0	0.443779	+
23328097	chr2L	0	0.145487	0	0.0788377	0	0.443779	+
23328098	chr2L	0	0.145487	0	0.0788377	0	0.443779	+
23328099	chr2L	0	0.145487	0	0.0788377	0	0.443779	+
23328100	chr2L	0	0.145487	0	0.0788377	0	0.443779	+
23328101	chr2L	0	0.145487	0	0.0788377	0	0.443779	+
23328102	chr2L	0	0.145487	0	0.0788377	0	0.443779	+
23328103	chr2L	0	0.145487	0	0.0788377	0	0.443779	+
23328104	chr2L	0	0.145487	0	0.0788377	0	0.443779	+
23328105	chr2L	0	0.145487	0	0.0788377	0	0.443779	+
23328106	chr2L	0.159003	0.145487	0	0.0788377	0	0.443779	+
23328107	chr2L	0.159003	0.145487	0	0	0	0.443779	+
23328108	chr2L	0.159003	0	0	0	0	0.295852	+
23328109	chr2L	0.159003	0	0	0	0	0	+
23328110	chr2L	0.159003	0	0	0	0	0	+
23328111	chr2L	0.159003	0	0	0	0	0	+
23328112	chr2L	0.159003	0	0	0	0	0	+
23328113	chr2L	0.159003	0	0	0	0	0	+
23328114	chr2L	0.159003	0	0	0	0	0	+
23328115	chr2L	0.159003	0	0	0	0	0	+
23328116	chr2L	0.159003	0	0	0	0	0	+
23328117	chr2L	0.159003	0	0	0	0	0	+
23328118	chr2L	0.159003	0	0	0	0	0	+
23328119	chr2L	0.159003	0	0	0	0	0	+
23328120	chr2L	0.159003	0	0	0	0	0	+
23328121	chr2L	0.159003	0	0	0	0	0	+
23328122	chr2L	0.159003	0	0	0	0	0	+
23328123	chr2L	0.159003	0	0	0	0	0	+
23328124	chr2L	0.159003	0	0	0	0	0	+
23328125	chr2L	0.159003	0	0	0	0	0	+
23328126	chr2L	0.159003	0	0	0	0	0	+
23328127	chr2L	0.159003	0	0	0	0	0	+
23328128	chr2L	0.159003	0	0	0	0	0	+
23328129	chr2L	0.159003	0	0	0	0	0	+
23328130	chr2L	0	0	0	0	0	0	+
23328131	chr2L	0	0	0	0	0	0	+
23328132	chr2L	0	0	0	0	0	0	+
23328133	chr2L	0	0	0	0	0	0	+
23328134	chr2L	0	0	0	0	0	0	+
23328135	chr2L	0	0	0	0	0	0	+
23328136	chr2L	0	0	0	0	0	0	+
23328137	chr2L	0	0	0	0	0	0	+
23328138	chr2L	0	0	0	0	0	0	+
23328139	chr2L	0	0	0	0	0	0	+
23328140	chr2L	0	0	0	0	0	0	+
23328141	chr2L	0	0	0	0	0	0	+
23328142	chr2L	0	0	0	0	0	0	+
23328143	chr2L	0	0	0	0	0	0	+
23328144	chr2L	0	0	0	0	0	0	+
23328145	chr2L	0	0	0	0	0	0	+
23328146	chr2L	0	0	0	0	0	0	+
23328147	chr2L	0	0	0	0	0	0	+
23328148	chr2L	0	0	0	0	0	0	+
23328149	chr2L	0	0	0	0	0	0	+
23328150	chr2L	0	0	0	0	0	0	+
23328151	chr2L	0	0	0	0	0	0	+
23328152	chr2L	0	0	0	0	0	0	+
23328153	chr2L	0	0	0	0	0	0	+
23328154	chr2L	0	0	0	0	0	0	+
23328155	chr2L	0	0	0	0	0	0	+
23328156	chr2L	0	0	0	0	0	0	+
23328157	chr2L	0	0	0	0	0	0	+
23328158	chr2L	0	0	0	0	0	0	+
23328159	chr2L	0	0	0	0	0	0	+
23328160	chr2L	0	0	0	0	0	0	+
23328161	chr2L	0	0	0	0	0	0	+
23328162	chr2L	0	0	0	0	0	0	+
23328163	chr2L	0	0	0	0	0	0	+
23328164	chr2L	0	0	0	0	0	0	+
23328165	chr2L	0	0	0	0	0	0	+
23328166	chr2L	0	0	0	0	0	0	+
23328167	chr2L	0	0	0	0	0	0	+
23328168	chr2L	0	0	0	0	0	0	+
23328169	chr2L	0	0	0	0	0	0	+
23328170	chr2L	0	0	0	0	0	0	+
23328171	chr2L	0	0	0	0	0	0	+
23328172	chr2L	0	0	0	0	0	0	+
23328173	chr2L	0	0	0	0	0	0	+
23328174	chr2L	0	0	0	0	0	0	+
23328175	chr2L	0	0	0	0	0	0	+
23328176	chr2L	0	0	0	0	0	0	+
23328177	chr2L	0	0	0	0	0	0	+
23328178	chr2L	0	0	0	0	0	0	+
23328179	chr2L	0	0	0	0	0	0	+
23328180	chr2L	0	0	0	0	0	0	+
23328181	chr2L	0	0	0	0	0	0	+
23328182	chr2L	0	0	0	0	0	0	+
23328183	chr2L	0	0	0	0	0	0	+
23328184	chr2L	0	0	0	0	0	0	+
23328185	chr2L	0	0	0	0	0	0	+
23328186	chr2L	0	0	0	0	0	0	+
23328187	chr2L	0	0	0	0	0	0	+
23328188	chr2L	0	0	0	0	0	0	+
23328189	chr2L	0	0	0	0	0	0	+
23328190	chr2L	0	0	0	0	0	0	+
23328191	chr2L	0	0	0	0	0	0	+
23328192	chr2L	0	0	0	0	0	0	+
23328193	chr2L	0	0	0	0	0	0	+
23328194	chr2L	0	0	0	0	0	0	+
23328195	chr2L	0	0	0	0	0	0	+
23328196	chr2L	0	0	0	0	0	0	+
23328197	chr2L	0	0	0	0	0	0	+
23328198	chr2L	0	0	0	0	0	0	+
23328199	chr2L	0	0	0	0	0	0	+
23328200	chr2L	0	0	0	0	0	0	+
23328201	chr2L	0	0	0	0	0	0	+
23328202	chr2L	0	0	0	0	0	0	+
23328203	chr2L	0	0	0	0	0	0	+
23328204	chr2L	0	0	0	0	0	0	+
23328205	chr2L	0	0	0	0	0	0	+
23328206	chr2L	0	0	0	0	0	0	+
23328207	chr2L	0	0	0	0	0	0	+
23328208	chr2L	0	0	0	0	0	0	+
23328209	chr2L	0	0	0	0	0	0	+
23328210	chr2L	0	0	0	0	0	0	+
23328211	chr2L	0	0	0	0	0	0	+
23328212	chr2L	0	0	0	0	0	0	+
23328213	chr2L	0	0	0	0	0	0	+
23328214	chr2L	0	0	0	0	0	0	+
23328215	chr2L	0	0	0	0	0	0	+
23328216	chr2L	0	0	0	0	0	0	+
23328217	chr2L	0	0	0	0	0	0	+
23328218	chr2L	0	0	0	0	0	0	+
23328219	chr2L	0	0	0	0	0	0	+
23328220	chr2L	0	0	0	0	0	0	+
23328221	chr2L	0	0	0	0	0	0	+
23328222	chr2L	0	0	0	0	0	0	+
23328223	chr2L	0	0	0	0	0	0	+
23328224	chr2L	0	0	0	0	0	0	+
23328225	chr2L	0	0	0	0	0	0	+
23328226	chr2L	0	0	0	0	0	0	+
23328227	chr2L	0	0	0	0	0	0	+
23328228	chr2L	0	0	0	0	0	0	+
23328229	chr2L	0	0	0	0	0	0	+
23328230	chr2L	0	0	0	0	0	0	+
23328231	chr2L	0	0	0	0	0	0	+
23328232	chr2L	0	0	0	0	0	0	+
23328233	chr2L	0	0	0	0	0	0	+
23328234	chr2L	0	0	0	0	0	0	+
23328235	chr2L	0	0	0	0	0	0	+
23328236	chr2L	0	0	0	0	0	0	+
23328237	chr2L	0	0	0	0	0	0	+
23328238	chr2L	0	0	0	0	0	0	+
23328239	chr2L	0	0	0	0	0	0	+
23328240	chr2L	0	0	0	0	0	0	+
23328241	chr2L	0	0	0	0	0	0	+
23328242	chr2L	0	0	0	0	0	0	+
23328243	chr2L	0	0	0	0	0	0	+
23328244	chr2L	0	0	0	0	0	0	+
23328245	chr2L	0	0	0	0	0	0	+
23328246	chr2L	0	0	0	0	0	0	+
23328247	chr2L	0	0	0	0	0	0	+
23328248	chr2L	0	0	0	0	0	0	+
23328249	chr2L	0	0	0	0	0	0	+
23328250	chr2L	0	0	0	0	0	0	+
23328251	chr2L	0	0	0	0	0	0	+
23328252	chr2L	0	0	0	0	0	0	+
23328253	chr2L	0	0	0	0	0	0	+
23328254	chr2L	0	0	0	0	0	0	+
23328255	chr2L	0	0	0	0	0	0	+
23328256	chr2L	0	0	0	0	0	0	+
23328257	chr2L	0	0	0	0	0	0	+
23328258	chr2L	0	0	0	0	0	0	+
23328259	chr2L	0	0	0	0	0	0	+
23328260	chr2L	0.159003	0	0	0	0	0	+
23328261	chr2L	0.159003	0	0	0	0	0	+
23328262	chr2L	0.159003	0	0	0	0	0	+
23328263	chr2L	0.159003	0	0	0	0	0	+
23328264	chr2L	0.159003	0	0	0	0	0	+
23328265	chr2L	0.159003	0	0	0	0	0	+
23328266	chr2L	0.159003	0	0	0	0	0	+
23328267	chr2L	0.159003	0	0	0	0	0	+
23328268	chr2L	0.159003	0	0	0	0	0	+
23328269	chr2L	0.159003	0	0	0	0	0	+
23328270	chr2L	0.159003	0	0	0	0	0	+
23328271	chr2L	0.159003	0	0	0	0	0	+
23328272	chr2L	0.159003	0	0	0	0	0	+
23328273	chr2L	0.159003	0	0	0	0	0	+
23328274	chr2L	0.159003	0	0	0	0	0	+
23328275	chr2L	0.159003	0	0	0	0	0	+
23328276	chr2L	0.159003	0	0	0	0	0	+
23328277	chr2L	0.159003	0	0	0	0	0	+
23328278	chr2L	0.159003	0	0	0	0	0	+
23328279	chr2L	0.159003	0	0	0	0	0	+
23328280	chr2L	0.159003	0	0	0	0	0	+
23328281	chr2L	0.159003	0	0	0	0	0	+
23328282	chr2L	0.159003	0	0	0	0	0	+
23328283	chr2L	0.159003	0	0	0	0	0	+
23328284	chr2L	0.159003	0	0	0	0	0	+
23328285	chr2L	0.159003	0	0	0	0	0	+
23328286	chr2L	0	0	0	0	0	0	+
23328287	chr2L	0	0	0	0	0	0	+
23328288	chr2L	0	0	0	0	0	0	+
23328289	chr2L	0	0	0	0	0	0	+
23328290	chr2L	0	0	0	0	0	0	+
23328291	chr2L	0	0	0	0	0	0	+
23328292	chr2L	0	0	0	0	0	0	+
23328293	chr2L	0	0	0	0	0	0	+
23328294	chr2L	0	0	0	0	0	0	+
23328295	chr2L	0	0	0	0	0	0	+
23328296	chr2L	0	0	0	0	0	0	+
23328297	chr2L	0	0	0	0	0	0	+
23328298	chr2L	0	0	0	0	0	0	+
23328299	chr2L	0	0	0	0	0	0	+
23328300	chr2L	0	0	0	0	0	0	+
23328301	chr2L	0	0	0	0	0	0	+
23328302	chr2L	0	0	0	0	0	0	+
23328303	chr2L	0	0	0	0	0	0	+
23328304	chr2L	0	0	0	0	0	0	+
23328305	chr2L	0	0	0	0	0	0	+
23328306	chr2L	0	0	0	0	0	0	+
23328307	chr2L	0	0	0	0	0	0	+
23328308	chr2L	0	0	0	0	0	0	+
23328309	chr2L	0	0	0	0	0	0	+
23328310	chr2L	0	0	0	0	0	0	+
23328311	chr2L	0	0	0	0	0	0	+
23328312	chr2L	0	0	0	0	0	0	+
23328313	chr2L	0	0	0	0	0	0	+
23328314	chr2L	0	0	0	0	0	0	+
23328315	chr2L	0	0	0	0	0	0	+
23328316	chr2L	0	0	0	0	0	0	+
23328317	chr2L	0	0	0	0	0	0	+
23328318	chr2L	0	0	0	0	0	0	+
23328319	chr2L	0	0	0	0	0	0	+
23328320	chr2L	0	0	0	0	0	0	+
23328321	chr2L	0	0	0	0	0	0	+
23328322	chr2L	0	0	0	0	0	0	+
23328323	chr2L	0	0	0	0	0	0	+
23328324	chr2L	0	0	0	0	0	0	+
23328325	chr2L	0	0	0	0	0	0	+
23328326	chr2L	0	0	0	0	0	0	+
23328327	chr2L	0	0	0	0	0	0	+
23328328	chr2L	0	0	0	0	0	0	+
23328329	chr2L	0	0	0	0	0	0	+
23328330	chr2L	0	0	0	0	0	0	+
23328331	chr2L	0	0	0	0	0	0	+
23328332	chr2L	0	0	0	0	0	0	+
23328333	chr2L	0	0	0	0	0	0	+
23328334	chr2L	0	0	0	0	0	0	+
23328335	chr2L	0	0	0	0	0	0	+
23328336	chr2L	0	0	0	0	0	0	+
23328337	chr2L	0	0	0	0	0	0	+
23328338	chr2L	0	0	0	0	0	0	+
23328339	chr2L	0	0	0	0	0	0	+
23328340	chr2L	0	0	0	0	0	0	+
23328341	chr2L	0	0	0	0	0	0	+
23328342	chr2L	0	0	0	0	0	0	+
23328343	chr2L	0	0	0	0	0	0	+
23328344	chr2L	0	0	0	0	0	0	+
23328345	chr2L	0	0	0	0	0	0	+
23328346	chr2L	0	0	0	0	0	0	+
23328347	chr2L	0	0	0	0	0	0	+
23328348	chr2L	0	0	0	0	0	0	+
23328349	chr2L	0	0	0	0	0	0	+
23328350	chr2L	0	0	0	0	0	0	+
23328351	chr2L	0	0	0	0	0	0	+
23328352	chr2L	0	0	0	0	0	0	+
23328353	chr2L	0	0	0	0	0	0	+
23328354	chr2L	0	0	0	0	0	0	+
23328355	chr2L	0	0	0	0	0	0	+
23328356	chr2L	0	0	0	0	0	0	+
23328357	chr2L	0	0	0	0	0	0	+
23328358	chr2L	0	0	0	0	0	0	+
23328359	chr2L	0	0	0	0	0	0	+
23328360	chr2L	0	0	0	0	0	0	+
23328361	chr2L	0	0	0	0	0	0	+
23328362	chr2L	0	0	0	0	0	0	+
23328363	chr2L	0	0	0	0	0	0	+
23328364	chr2L	0	0	0	0	0	0	+
23328365	chr2L	0	0	0	0	0	0	+
23328366	chr2L	0	0	0	0	0	0	+
23328367	chr2L	0	0	0	0	0	0	+
23328368	chr2L	0	0	0	0	0	0	+
23328369	chr2L	0	0	0	0	0	0	+
23328370	chr2L	0	0	0	0	0	0	+
23328371	chr2L	0	0	0	0	0	0	+
23328372	chr2L	0	0	0	0	0	0	+
23328373	chr2L	0	0	0	0	0	0	+
23328374	chr2L	0	0	0	0	0	0	+
23328375	chr2L	0	0	0	0	0	0	+
23328376	chr2L	0.159003	0.145487	0.143428	0.157675	0.125951	0.147926	+
23328377	chr2L	0.159003	0.145487	0.143428	0.157675	0.125951	0.147926	+
23328378	chr2L	0.159003	0.145487	0.143428	0.157675	0.125951	0.147926	+
23328379	chr2L	0.159003	0.145487	0.143428	0.157675	0.125951	0.147926	+
23328380	chr2L	0.159003	0.145487	0.143428	0.157675	0.125951	0.147926	+
23328381	chr2L	0.159003	0.145487	0.143428	0.157675	0.125951	0.147926	+
23328382	chr2L	0.159003	0.145487	0.143428	0.157675	0.125951	0.147926	+
23328383	chr2L	0.159003	0.145487	0.143428	0.157675	0.125951	0.147926	+
23328384	chr2L	0.159003	0.145487	0.143428	0.157675	0.125951	0.147926	+
23328385	chr2L	0.159003	0.145487	0.143428	0.157675	0.125951	0.147926	+
23328386	chr2L	0.159003	0.145487	0.143428	0.157675	0.125951	0.147926	+
23328387	chr2L	0.159003	0.145487	0.143428	0.157675	0.125951	0.147926	+
23328388	chr2L	0.159003	0.145487	0.143428	0.157675	0.125951	0.147926	+
23328389	chr2L	0.159003	0.145487	0.143428	0.157675	0.125951	0.147926	+
23328390	chr2L	0.159003	0.145487	0.143428	0.157675	0.125951	0.147926	+
23328391	chr2L	0.159003	0.145487	0.143428	0.157675	0.125951	0.147926	+
23328392	chr2L	0.159003	0.145487	0.143428	0.157675	0.125951	0.147926	+
23328393	chr2L	0.159003	0.145487	0.143428	0.157675	0.125951	0.147926	+
23328394	chr2L	0.159003	0.145487	0.143428	0.157675	0.125951	0.147926	+
23328395	chr2L	0.159003	0.145487	0.143428	0.157675	0.125951	0.147926	+
23328396	chr2L	0.159003	0.145487	0.143428	0.157675	0.125951	0.147926	+
23328397	chr2L	0.159003	0.145487	0.143428	0.157675	0.125951	0.147926	+
23328398	chr2L	0.159003	0.145487	0.143428	0.157675	0.125951	0.147926	+
23328399	chr2L	0.159003	0.145487	0.143428	0.157675	0.125951	0.147926	+
23328400	chr2L	0.159003	0.145487	0.143428	0.0788377	0.125951	0.147926	+
23328401	chr2L	0.159003	0.145487	0.143428	0.0788377	0.125951	0.147926	+
23328402	chr2L	0	0	0	0	0	0	+
23328403	chr2L	0	0	0	0	0	0	+
23328404	chr2L	0	0	0	0	0	0	+
23328405	chr2L	0	0	0	0	0	0	+
23328406	chr2L	0	0	0	0	0	0	+
23328407	chr2L	0	0	0	0	0	0	+
23328408	chr2L	0	0	0	0	0	0	+
23328409	chr2L	0	0	0	0	0	0	+
23328410	chr2L	0	0	0	0	0	0	+
23328411	chr2L	0	0	0	0	0	0	+
23328412	chr2L	0	0	0	0	0	0	+
23328413	chr2L	0	0	0	0	0	0	+
23328414	chr2L	0	0	0	0	0	0	+
23328415	chr2L	0	0	0	0	0	0	+
23328416	chr2L	0	0	0	0	0	0	+
23328417	chr2L	0	0	0	0	0	0	+
23328418	chr2L	0	0	0	0	0	0	+
23328419	chr2L	0	0	0	0	0	0	+
23328420	chr2L	0	0	0	0	0	0	+
23328421	chr2L	0	0	0	0	0	0	+
23328422	chr2L	0	0	0	0	0	0	+
23328423	chr2L	0	0	0	0	0	0	+
23328424	chr2L	0	0	0	0	0	0	+
23328425	chr2L	0	0	0	0	0	0	+
23328426	chr2L	0	0	0	0	0	0	+
23328427	chr2L	0	0	0	0	0	0	+
23328428	chr2L	0	0	0	0	0	0	+
23328429	chr2L	0	0	0	0	0	0	+
23328430	chr2L	0	0	0	0	0	0	+
23328431	chr2L	0	0	0	0	0	0	+
23328432	chr2L	0	0	0	0	0	0	+
23328433	chr2L	0	0	0	0	0	0	+
23328434	chr2L	0	0	0	0	0	0	+
23328435	chr2L	0	0	0	0	0	0	+
23328436	chr2L	0	0	0	0	0	0	+
23328437	chr2L	0	0	0	0	0	0	+
23328438	chr2L	0	0	0	0	0	0	+
23328439	chr2L	0	0	0	0	0	0	+
23328440	chr2L	0	0	0	0	0	0	+
23328441	chr2L	0	0	0	0	0	0	+
23328442	chr2L	0	0	0	0	0	0	+
23328443	chr2L	0	0	0	0	0	0	+
23328444	chr2L	0	0	0	0	0	0	+
23328445	chr2L	0	0	0	0	0	0	+
23328446	chr2L	0	0	0	0	0	0	+
23328447	chr2L	0	0	0	0	0	0	+
23328448	chr2L	0	0	0	0	0	0	+
23328449	chr2L	0	0	0	0	0	0	+
23328450	chr2L	0	0	0	0	0	0	+
23328451	chr2L	0	0	0	0	0	0	+
23328452	chr2L	0	0	0	0	0	0	+
23328453	chr2L	0	0	0	0	0	0	+
23328454	chr2L	0	0	0	0	0	0	+
23328455	chr2L	0	0	0	0	0	0	+
23328456	chr2L	0	0	0	0	0	0	+
23328457	chr2L	0	0	0	0	0	0	+
23328458	chr2L	0	0	0	0	0	0	+
23328459	chr2L	0	0	0	0	0	0	+
23328460	chr2L	0	0	0	0	0	0	+
23328461	chr2L	0	0	0	0	0	0	+
23328462	chr2L	0	0	0	0	0	0	+
23328463	chr2L	0	0	0	0	0	0	+
23328464	chr2L	0	0	0	0	0	0	+
23328465	chr2L	0	0	0	0	0	0	+
23328466	chr2L	0	0	0	0	0	0	+
23328467	chr2L	0	0	0	0	0	0	+
23328468	chr2L	0	0	0	0	0	0	+
23328469	chr2L	0	0	0	0	0	0	+
23328470	chr2L	0	0	0	0	0	0	+
23328471	chr2L	0	0	0	0	0	0	+
23328472	chr2L	0	0	0	0	0	0	+
23328473	chr2L	0	0	0	0	0	0	+
23328474	chr2L	0	0	0	0	0	0	+
23328475	chr2L	0	0	0	0	0	0	+
23328476	chr2L	0	0	0	0	0	0	+
23328477	chr2L	0	0	0	0	0	0	+
23328478	chr2L	0	0	0	0	0	0	+
23328479	chr2L	0	0	0	0	0	0	+
23328480	chr2L	0	0	0	0	0	0	+
23328481	chr2L	0	0	0	0	0	0	+
23328482	chr2L	0	0	0	0	0	0	+
23328483	chr2L	0	0	0	0	0	0	+
23328484	chr2L	0	0	0	0	0	0	+
23328485	chr2L	0	0	0	0	0	0	+
23328486	chr2L	0	0	0	0	0	0	+
23328487	chr2L	0	0	0	0	0	0	+
23328488	chr2L	0	0	0	0	0	0	+
23328489	chr2L	0	0	0	0	0	0	+
23328490	chr2L	0	0	0	0	0	0	+
23328491	chr2L	0	0	0	0	0	0	+
23328492	chr2L	0	0	0	0	0	0	+
23328493	chr2L	0	0	0	0	0	0	+
23328494	chr2L	0	0	0	0	0	0	+
23328495	chr2L	0	0	0	0	0	0	+
23328496	chr2L	0	0	0	0	0	0	+
23328497	chr2L	0	0	0	0	0	0	+
23328498	chr2L	0	0	0	0	0	0	+
23328499	chr2L	0	0	0.143428	0	0.125951	0	+
23328500	chr2L	0	0.727434	0.143428	0.0788377	0.125951	0	+
23328501	chr2L	0	0.727434	0.143428	0.0788377	0.125951	0	+
23328502	chr2L	0.159003	1.60036	0.286856	0.157675	0.251902	0.295852	+
23328503	chr2L	0.159003	1.60036	0.286856	0.157675	0.251902	0.295852	+
23328504	chr2L	0.159003	1.60036	0.286856	0.157675	0.251902	0.295852	+
23328505	chr2L	0.159003	1.60036	0.286856	0.157675	0.251902	0.295852	+
23328506	chr2L	0.159003	1.60036	0.286856	0.157675	0.251902	0.295852	+
23328507	chr2L	0.159003	1.60036	0.286856	0.157675	0.251902	0.295852	+
23328508	chr2L	0.159003	1.60036	0.286856	0.157675	0.251902	0.295852	+
23328509	chr2L	0.159003	1.60036	0.286856	0.157675	0.251902	0.295852	+
23328510	chr2L	0.159003	1.60036	0.286856	0.157675	0.251902	0.295852	+
23328511	chr2L	0.159003	1.60036	0.286856	0.157675	0.251902	0.295852	+
23328512	chr2L	0.159003	1.60036	0.286856	0.157675	0.251902	0.295852	+
23328513	chr2L	0.159003	1.60036	0.286856	0.157675	0.251902	0.295852	+
23328514	chr2L	0.159003	1.60036	0.286856	0.157675	0.251902	0.295852	+
23328515	chr2L	0.159003	1.60036	0.286856	0.157675	0.251902	0.295852	+
23328516	chr2L	0.159003	1.60036	0.286856	0.157675	0.251902	0.295852	+
23328517	chr2L	0.159003	1.60036	0.286856	0.157675	0.251902	0.295852	+
23328518	chr2L	0.159003	1.60036	0.286856	0.157675	0.251902	0.295852	+
23328519	chr2L	0.159003	1.60036	0.286856	0.157675	0.251902	0.295852	+
23328520	chr2L	0.159003	1.60036	0.286856	0.157675	0.251902	0.295852	+
23328521	chr2L	0.159003	1.60036	0.286856	0.157675	0.251902	0.295852	+
23328522	chr2L	0.159003	1.60036	0.286856	0.157675	0.251902	0.295852	+
23328523	chr2L	0.159003	1.60036	0.286856	0.157675	0.251902	0.295852	+
23328524	chr2L	0.159003	1.30938	0.143428	0.157675	0.251902	0.295852	+
23328525	chr2L	0	0.727434	0	0	0	0	+
23328526	chr2L	0	0.727434	0	0	0	0	+
23328527	chr2L	0	0.290974	0	0	0	0	+
23328528	chr2L	0	0.290974	0	0	0	0	+
23328529	chr2L	0	0.290974	0	0	0	0	+
23328530	chr2L	0.636013	0.290974	0.286856	0.157675	0.377854	0.295852	+
23328531	chr2L	0.636013	0.290974	0.286856	0.157675	0.377854	0.295852	+
23328532	chr2L	0.636013	0.290974	0.286856	0.157675	0.377854	0.295852	+
23328533	chr2L	0.636013	0.290974	0.286856	0.157675	0.377854	0.295852	+
23328534	chr2L	0.636013	0.290974	0.286856	0.157675	0.377854	0.295852	+
23328535	chr2L	0.636013	0.290974	0.286856	0.157675	0.377854	0.295852	+
23328536	chr2L	0.636013	0.290974	0.286856	0.157675	0.377854	0.295852	+
23328537	chr2L	0.636013	0.290974	0.286856	0.157675	0.377854	0.295852	+
23328538	chr2L	0.636013	0.290974	0.286856	0.157675	0.377854	0.295852	+
23328539	chr2L	0.636013	0.290974	0.286856	0.157675	0.377854	0.295852	+
23328540	chr2L	0.636013	0.290974	0.286856	0.157675	0.377854	0.295852	+
23328541	chr2L	0.636013	0.290974	0.286856	0.157675	0.377854	0.295852	+
23328542	chr2L	0.636013	0.290974	0.286856	0.157675	0.377854	0.295852	+
23328543	chr2L	0.636013	0.290974	0.286856	0.157675	0.377854	0.295852	+
23328544	chr2L	0.636013	0.290974	0.286856	0.157675	0.377854	0.295852	+
23328545	chr2L	0.636013	0.290974	0.286856	0.157675	0.377854	0.295852	+
23328546	chr2L	0.636013	0.290974	0.286856	0.157675	0.377854	0.295852	+
23328547	chr2L	0.636013	0.290974	0.286856	0.157675	0.377854	0.295852	+
23328548	chr2L	0.636013	0.290974	0.286856	0.157675	0.377854	0.295852	+
23328549	chr2L	0.636013	0.290974	0.286856	0.157675	0.377854	0.295852	+
23328550	chr2L	0.636013	0.290974	0.286856	0.157675	0.377854	0.295852	+
23328551	chr2L	0.636013	0.290974	0.286856	0.157675	0.377854	0.295852	+
23328552	chr2L	0.636013	0.290974	0.286856	0.157675	0.377854	0.295852	+
23328553	chr2L	0.636013	0.290974	0.286856	0.157675	0.377854	0.295852	+
23328554	chr2L	0.636013	0.290974	0.286856	0.157675	0.377854	0.295852	+
23328555	chr2L	0.636013	0.290974	0.286856	0.157675	0.377854	0.295852	+
23328556	chr2L	0.159003	0.145487	0.143428	0.0788377	0.125951	0.147926	+
23328557	chr2L	0.159003	0.145487	0.143428	0.0788377	0.125951	0.147926	+
23328558	chr2L	0.159003	0.145487	0.143428	0.0788377	0.125951	0.147926	+
23328559	chr2L	0.159003	0.145487	0.143428	0.0788377	0.125951	0.147926	+
23328560	chr2L	0	0	0	0	0	0	+
23328561	chr2L	0	0	0	0	0	0	+
23328562	chr2L	0	0	0	0	0	0	+
23328563	chr2L	0	0	0	0	0	0	+
23328564	chr2L	0	0	0	0	0	0	+
23328565	chr2L	0	0	0	0	0	0	+
23328566	chr2L	0	0	0	0	0	0	+
23328567	chr2L	0	0	0	0	0	0	+
23328568	chr2L	0	0	0	0	0	0	+
23328569	chr2L	0	0	0	0	0	0	+
23328570	chr2L	0	0	0	0	0	0	+
23328571	chr2L	0	0	0	0	0	0	+
23328572	chr2L	0	0	0	0	0	0	+
23328573	chr2L	0	0	0	0	0	0	+
23328574	chr2L	0	0	0	0	0	0	+
23328575	chr2L	0	0	0	0	0	0	+
23328576	chr2L	0	0	0	0	0	0	+
23328577	chr2L	0	0	0	0	0	0	+
23328578	chr2L	0	0	0	0	0	0	+
23328579	chr2L	0	0	0	0	0	0	+
23328580	chr2L	0	0	0	0	0	0	+
23328581	chr2L	0	0	0	0	0	0	+
23328582	chr2L	0	0	0	0	0	0	+
23328583	chr2L	0	0	0	0	0	0	+
23328584	chr2L	0	0	0	0	0	0	+
23328585	chr2L	0	0	0	0	0	0	+
23328586	chr2L	0	0	0	0	0	0	+
23328587	chr2L	0	0	0	0	0	0	+
23328588	chr2L	0	0	0	0	0	0	+
23328589	chr2L	0	0	0	0	0	0	+
23328590	chr2L	0	0	0	0	0	0	+
23328591	chr2L	0	0	0	0	0	0	+
23328592	chr2L	0	0	0	0	0	0	+
23328593	chr2L	0	0	0	0	0	0	+
23328594	chr2L	0	0	0	0	0	0	+
23328595	chr2L	0	0	0	0	0	0	+
23328596	chr2L	0	0	0	0	0	0	+
23328597	chr2L	0	0	0	0	0	0	+
23328598	chr2L	0	0	0	0	0	0	+
23328599	chr2L	0	0	0	0	0	0	+
23328600	chr2L	0	0	0	0	0	0	+
23328601	chr2L	0	0	0	0	0	0	+
23328602	chr2L	0	0	0	0	0	0	+
23328603	chr2L	0	0	0	0	0	0	+
23328604	chr2L	0	0	0	0	0	0	+
23328605	chr2L	0	0	0	0	0	0	+
23328606	chr2L	0	0	0	0	0	0	+
23328607	chr2L	0	0	0	0	0	0	+
23328608	chr2L	0	0	0	0	0	0	+
23328609	chr2L	0	0	0	0	0	0	+
23328610	chr2L	0	0	0	0	0	0	+
23328611	chr2L	0	0	0	0	0	0	+
23328612	chr2L	0	0	0	0	0	0	+
23328613	chr2L	0	0	0	0	0	0	+
23328614	chr2L	0	0	0	0	0	0	+
23328615	chr2L	0	0	0	0	0	0	+
23328616	chr2L	0	0	0	0	0	0	+
23328617	chr2L	0	0	0	0	0	0	+
23328618	chr2L	0	0	0	0	0	0	+
23328619	chr2L	0	0	0	0	0	0	+
23328620	chr2L	0	0	0	0	0	0	+
23328621	chr2L	0	0	0	0	0	0	+
23328622	chr2L	0	0	0	0	0	0	+
23328623	chr2L	0	0	0	0	0	0	+
23328624	chr2L	0	0	0	0	0	0	+
23328625	chr2L	0	0	0	0	0	0	+
23328626	chr2L	0	0	0	0	0	0	+
23328627	chr2L	0	0	0	0	0	0	+
23328628	chr2L	0	0	0	0	0	0	+
23328629	chr2L	0	0	0	0	0	0	+
23328630	chr2L	0	0	0	0	0	0	+
23328631	chr2L	0	0	0	0	0	0	+
23328632	chr2L	0	0	0	0	0	0	+
23328633	chr2L	0	0	0	0	0	0	+
23328634	chr2L	0	0	0	0	0	0	+
23328635	chr2L	0	0	0	0	0	0	+
23328636	chr2L	0	0	0	0	0	0	+
23328637	chr2L	0	0	0	0	0	0	+
23328638	chr2L	0	0	0	0	0	0	+
23328639	chr2L	0	0	0	0	0	0	+
23328640	chr2L	0	0	0	0	0	0	+
23328641	chr2L	0	0	0	0	0	0	+
23328642	chr2L	0	0	0	0	0	0	+
23328643	chr2L	0	0	0	0	0	0	+
23328644	chr2L	0	0	0	0	0	0	+
23328645	chr2L	0	0	0	0	0	0	+
23328646	chr2L	0	0	0	0	0	0	+
23328647	chr2L	0	0	0	0	0	0	+
23328648	chr2L	0	0	0	0	0	0	+
23328649	chr2L	0	0	0	0	0	0	+
23328650	chr2L	0	0	0	0	0	0	+
23328651	chr2L	0	0	0	0	0	0	+
23328652	chr2L	0	0	0	0	0	0	+
23328653	chr2L	0	0	0	0	0	0	+
23328654	chr2L	0	0	0	0	0	0	+
23328655	chr2L	0	0	0	0	0	0	+
23328656	chr2L	0	0	0	0	0	0	+
23328657	chr2L	0	0	0	0	0	0	+
23328658	chr2L	0	0	0	0	0	0	+
23328659	chr2L	0	0	0	0	0	0	+
23328660	chr2L	0	0	0	0	0	0	+
23328661	chr2L	0	0	0	0	0	0	+
23328662	chr2L	0	0	0	0	0	0	+
23328663	chr2L	0	0	0	0	0	0	+
23328664	chr2L	0	0	0	0	0	0	+
23328665	chr2L	0	0	0	0	0	0	+
23328666	chr2L	0	0	0	0	0	0	+
23328667	chr2L	0	0	0	0	0	0	+
23328668	chr2L	0	0	0	0	0	0	+
23328669	chr2L	0	0	0	0	0	0	+
23328670	chr2L	0	0	0	0	0	0	+
23328671	chr2L	0	0	0	0	0	0	+
23328672	chr2L	0	0	0	0	0	0	+
23328673	chr2L	0	0	0	0	0	0	+
23328674	chr2L	0	0	0	0	0	0	+
23328675	chr2L	0	0	0	0	0	0	+
23328676	chr2L	0	0	0	0	0	0	+
23328677	chr2L	0	0	0	0	0	0	+
23328678	chr2L	0	0	0	0	0	0	+
23328679	chr2L	0	0	0	0	0	0	+
23328680	chr2L	0	0	0	0	0	0	+
23328681	chr2L	0	0	0	0	0	0	+
23328682	chr2L	0	0	0	0	0	0	+
23328683	chr2L	0	0	0	0	0	0	+
23328684	chr2L	0	0	0	0	0	0	+
23328685	chr2L	0	0	0	0	0	0	+
23328686	chr2L	0	0	0	0	0	0	+
23328687	chr2L	0	0	0	0	0	0	+
23328688	chr2L	0	0	0	0	0	0	+
23328689	chr2L	0	0	0	0	0	0	+
23328690	chr2L	0	0	0	0	0	0	+
23328691	chr2L	0	0	0	0	0	0	+
23328692	chr2L	0	0	0	0	0	0	+
23328693	chr2L	0	0	0	0	0	0	+
23328694	chr2L	0	0	0	0	0	0	+
23328695	chr2L	0	0	0	0	0	0	+
23328696	chr2L	0	0	0	0	0	0	+
23328697	chr2L	0	0	0	0	0	0	+
23328698	chr2L	0	0	0	0	0	0	+
23328699	chr2L	0	0	0	0	0	0	+
23328700	chr2L	0	0	0	0	0	0	+
23328701	chr2L	0	0	0	0	0	0	+
23328702	chr2L	0	0	0	0	0	0	+
23328703	chr2L	0	0	0	0	0	0	+
23328704	chr2L	0	0	0	0	0	0	+
23328705	chr2L	0	0	0	0	0	0	+
23328706	chr2L	0	0	0	0	0	0	+
23328707	chr2L	0	0	0	0	0	0	+
23328708	chr2L	0	0	0	0	0	0	+
23328709	chr2L	0	0	0	0	0	0	+
23328710	chr2L	0	0	0	0	0	0	+
23328711	chr2L	0	0	0	0	0	0	+
23328712	chr2L	0	0	0	0	0	0	+
23328713	chr2L	0	0	0	0	0	0	+
23328714	chr2L	0	0	0	0	0	0	+
23328715	chr2L	0	0	0	0	0	0	+
23328716	chr2L	0	0	0	0	0	0	+
23328717	chr2L	0	0	0	0	0	0	+
23328718	chr2L	0	0	0	0	0	0	+
23328719	chr2L	0	0	0	0	0	0	+
23328720	chr2L	0	0	0	0	0	0	+
23328721	chr2L	0	0	0	0	0	0	+
23328722	chr2L	0	0	0	0	0	0	+
23328723	chr2L	0	0	0	0	0	0	+
23328724	chr2L	0	0	0	0	0	0	+
23328725	chr2L	0	0	0	0	0	0	+
23328726	chr2L	0	0	0	0	0	0	+
23328727	chr2L	0	0	0	0	0	0	+
23328728	chr2L	0	0.145487	0	0	0	0	+
23328729	chr2L	0	0.290974	0	0	0	0	+
23328730	chr2L	0	0.290974	0	0	0	0	+
23328731	chr2L	0	0.290974	0	0	0	0	+
23328732	chr2L	0	0.290974	0	0	0	0	+
23328733	chr2L	0	0.290974	0	0	0	0	+
23328734	chr2L	0	0.290974	0	0	0	0	+
23328735	chr2L	0	0.290974	0	0	0	0	+
23328736	chr2L	0	0.290974	0	0	0	0	+
23328737	chr2L	0	0.290974	0	0	0	0	+
23328738	chr2L	0	0.290974	0	0	0	0	+
23328739	chr2L	0	0.290974	0	0	0	0	+
23328740	chr2L	0	0.290974	0	0	0	0	+
23328741	chr2L	0	0.290974	0	0	0	0	+
23328742	chr2L	0	0.290974	0	0	0	0	+
23328743	chr2L	0	0.290974	0	0	0	0	+
23328744	chr2L	0	0.290974	0	0	0	0	+
23328745	chr2L	0	0.290974	0	0	0	0	+
23328746	chr2L	0	0.290974	0	0	0	0	+
23328747	chr2L	0	0.290974	0	0	0	0	+
23328748	chr2L	0	0.290974	0	0	0	0	+
23328749	chr2L	0	0.290974	0	0	0	0	+
23328750	chr2L	0	0.290974	0	0	0	0	+
23328751	chr2L	0	0.290974	0	0	0	0	+
23328752	chr2L	0	0.290974	0	0	0	0	+
23328753	chr2L	0	0.290974	0	0	0	0	+
23328754	chr2L	0	0.290974	0	0	0	0	+
23328755	chr2L	0	0.290974	0	0	0	0	+
23328756	chr2L	0	0	0	0	0	0	+
23328757	chr2L	0	0	0	0	0	0	+
23328758	chr2L	0	0	0	0	0	0	+
23328759	chr2L	0	0	0	0	0	0	+
23328760	chr2L	0	0	0	0	0	0	+
23328761	chr2L	0	0	0	0	0	0	+
23328762	chr2L	0	0	0	0	0	0	+
23328763	chr2L	0	0	0	0	0	0	+
23328764	chr2L	0	0	0	0	0	0	+
23328765	chr2L	0	0	0	0	0	0	+
23328766	chr2L	0	0	0	0	0	0	+
23328767	chr2L	0	0	0	0	0	0	+
23328768	chr2L	0	0	0	0	0	0	+
23328769	chr2L	0	0	0	0	0	0	+
23328770	chr2L	0	0	0	0	0	0	+
23328771	chr2L	0	0	0	0	0	0	+
23328772	chr2L	0	0	0	0	0	0	+
23328773	chr2L	0	0	0	0	0	0	+
23328774	chr2L	0	0	0	0	0	0	+
23328775	chr2L	0	0	0	0	0	0	+
23328776	chr2L	0	0	0	0	0	0	+
23328777	chr2L	0	0	0	0	0	0	+
23328778	chr2L	0	0	0	0	0	0	+
23328779	chr2L	0	0	0	0	0	0	+
23328780	chr2L	0	0	0	0	0	0	+
23328781	chr2L	0	0	0	0	0	0	+
23328782	chr2L	0	0	0	0	0	0	+
23328783	chr2L	0	0	0	0	0	0	+
23328784	chr2L	0	0	0	0	0	0	+
23328785	chr2L	0	0	0	0	0	0	+
23328786	chr2L	0	0	0	0	0	0	+
23328787	chr2L	0	0	0	0	0	0	+
23328788	chr2L	0	0	0	0	0	0	+
23328789	chr2L	0	0	0	0	0	0	+
23328790	chr2L	0	0	0	0	0	0	+
23328791	chr2L	0	0	0	0	0	0	+
23328792	chr2L	0	0	0	0	0	0	+
23328793	chr2L	0	0	0	0	0	0	+
23328794	chr2L	0	0	0	0	0	0	+
23328795	chr2L	0	0	0	0	0	0	+
23328796	chr2L	0	0	0	0	0	0	+
23328797	chr2L	0	0	0	0	0	0	+
23328798	chr2L	0	0	0	0	0	0	+
23328799	chr2L	0	0	0	0	0	0	+
23328800	chr2L	0	0	0	0	0	0	+
23328801	chr2L	0	0	0	0	0	0	+
23328802	chr2L	0	0	0	0	0	0	+
23328803	chr2L	0	0	0	0	0	0	+
23328804	chr2L	0	0	0	0	0	0	+
23328805	chr2L	0	0	0	0	0	0	+
23328806	chr2L	0	0	0	0	0	0	+
23328807	chr2L	0	0	0	0	0	0	+
23328808	chr2L	0	0	0	0	0	0	+
23328809	chr2L	0	0	0	0	0	0	+
23328810	chr2L	0	0	0	0	0	0	+
23328811	chr2L	0	0	0	0	0	0	+
23328812	chr2L	0	0	0	0	0	0	+
23328813	chr2L	0	0	0	0	0	0	+
23328814	chr2L	0	0	0	0	0	0	+
23328815	chr2L	0	0	0	0	0	0	+
23328816	chr2L	0	0	0	0	0	0	+
23328817	chr2L	0	0	0	0	0	0	+
23328818	chr2L	0	0	0	0	0	0	+
23328819	chr2L	0	0	0	0	0	0	+
23328820	chr2L	0	0	0	0	0	0	+
23328821	chr2L	0	0	0	0	0	0	+
23328822	chr2L	0	0	0	0	0	0	+
23328823	chr2L	0	0	0	0	0	0	+
23328824	chr2L	0	0	0	0	0	0	+
23328825	chr2L	0	0	0	0	0	0	+
23328826	chr2L	0	0	0	0	0	0	+
23328827	chr2L	0	0	0	0	0	0	+
23328828	chr2L	0	0	0	0	0	0	+
23328829	chr2L	0	0	0	0	0	0	+
23328830	chr2L	0	0	0	0	0	0	+
23328831	chr2L	0	0	0	0	0	0	+
23328832	chr2L	0	0	0	0	0	0	+
23328833	chr2L	0	0	0	0	0	0	+
23328834	chr2L	0	0	0	0	0	0	+
23328835	chr2L	0	0	0	0	0	0	+
23328836	chr2L	0	0	0	0	0	0	+
23328837	chr2L	0	0	0	0	0	0	+
23328838	chr2L	0	0	0	0	0	0	+
23328839	chr2L	0	0	0	0	0	0	+
23328840	chr2L	0	0	0	0	0	0	+
23328841	chr2L	0	0	0	0	0	0	+
23328842	chr2L	0	0	0	0	0	0	+
23328843	chr2L	0	0	0	0	0	0	+
23328844	chr2L	0	0	0	0	0	0	+
23328845	chr2L	0	0	0	0	0	0	+
23328846	chr2L	0	0	0	0	0	0	+
23328847	chr2L	0	0	0	0	0	0	+
23328848	chr2L	0	0	0	0	0	0	+
23328849	chr2L	0	0	0	0	0	0	+
23328850	chr2L	0	0	0	0	0	0	+
23328851	chr2L	0	0	0	0	0	0	+
23328852	chr2L	0	0	0	0	0	0	+
23328853	chr2L	0	0	0	0	0	0	+
23328854	chr2L	0	0	0	0	0	0	+
23328855	chr2L	0	0	0	0	0	0	+
23328856	chr2L	0	0	0	0	0	0	+
23328857	chr2L	0	0	0	0	0	0	+
23328858	chr2L	0	0	0	0	0	0	+
23328859	chr2L	0	0	0	0	0	0	+
23328860	chr2L	0	0	0	0	0	0	+
23328861	chr2L	0	0	0	0	0	0	+
23328862	chr2L	0	0	0	0	0	0	+
23328863	chr2L	0	0	0	0	0	0	+
23328864	chr2L	0	0	0	0	0	0	+
23328865	chr2L	0	0	0	0	0	0	+
23328866	chr2L	0	0	0	0	0	0	+
23328867	chr2L	0	0	0	0	0	0	+
23328868	chr2L	0	0	0	0	0	0	+
23328869	chr2L	0	0	0	0	0	0	+
23328870	chr2L	0	0	0	0	0	0	+
23328871	chr2L	0	0	0	0	0	0	+
23328872	chr2L	0	0	0	0	0	0	+
23328873	chr2L	0	0	0	0	0	0	+
23328874	chr2L	0	0	0	0	0	0	+
23328875	chr2L	0	0	0	0	0	0	+
23328876	chr2L	0	0	0	0	0	0	+
23328877	chr2L	0	0	0	0	0	0	+
23328878	chr2L	0	0	0	0	0	0	+
23328879	chr2L	0	0	0	0	0	0	+
23328880	chr2L	0	0	0	0	0	0	+
23328881	chr2L	0	0	0	0	0	0	+
23328882	chr2L	0	0	0	0	0	0	+
23328883	chr2L	0	0	0	0	0	0	+
23328884	chr2L	0	0	0	0	0	0	+
23328885	chr2L	0	0	0	0	0	0	+
23328886	chr2L	0	0	0	0	0	0	+
23328887	chr2L	0	0	0	0	0	0	+
23328888	chr2L	0	0	0	0	0	0	+
23328889	chr2L	0	0	0	0	0	0	+
23328890	chr2L	0	0	0	0	0	0	+
23328891	chr2L	0	0	0	0	0	0	+
23328892	chr2L	0	0	0	0	0	0	+
23328893	chr2L	0	0	0	0	0	0	+
23328894	chr2L	0	0	0	0	0	0	+
23328895	chr2L	0	0	0	0	0	0	+
23328896	chr2L	0	0	0	0	0	0	+
23328897	chr2L	0	0	0	0	0	0	+
23328898	chr2L	0	0	0	0	0	0	+
23328899	chr2L	0	0	0	0	0	0	+
23328900	chr2L	0	0	0	0	0	0	+
23328901	chr2L	0	0	0	0	0	0	+
23328902	chr2L	0	0	0	0	0	0	+
23328903	chr2L	0	0	0	0	0	0	+
23328904	chr2L	0	0	0	0	0	0	+
23328905	chr2L	0	0	0	0	0	0	+
23328906	chr2L	0	0	0	0	0	0	+
23328907	chr2L	0	0	0	0	0	0	+
23328908	chr2L	0	0	0	0	0	0	+
23328909	chr2L	0	0	0	0	0	0	+
23328910	chr2L	0	0	0	0	0	0	+
23328911	chr2L	0	0	0	0	0	0	+
23328912	chr2L	0	0	0	0	0	0	+
23328913	chr2L	0	0	0	0	0	0	+
23328914	chr2L	0	0	0	0	0	0	+
23328915	chr2L	0	0	0	0	0	0	+
23328916	chr2L	0	0	0	0	0	0	+
23328917	chr2L	0	0	0	0	0	0	+
23328918	chr2L	0	0	0	0	0	0	+
23328919	chr2L	0	0	0	0	0	0	+
23328920	chr2L	0	0	0	0	0	0	+
23328921	chr2L	0	0	0	0	0	0	+
23328922	chr2L	0	0	0	0	0	0	+
23328923	chr2L	0	0	0	0	0	0	+
23328924	chr2L	0	0	0	0	0	0	+
23328925	chr2L	0	0	0	0	0	0	+
23328926	chr2L	0	0	0	0	0	0	+
23328927	chr2L	0	0	0	0	0	0	+
23328928	chr2L	0	0	0	0	0	0	+
23328929	chr2L	0	0	0	0	0	0	+
23328930	chr2L	0	0	0	0	0	0	+
23328931	chr2L	0	0	0	0	0	0	+
23328932	chr2L	0	0	0	0	0	0	+
23328933	chr2L	0	0	0	0	0	0	+
23328934	chr2L	0	0	0	0	0	0	+
23328935	chr2L	0	0	0	0	0	0	+
23328936	chr2L	0	0	0	0	0	0	+
23328937	chr2L	0	0	0	0	0	0	+
23328938	chr2L	0	0	0	0	0	0	+
23328939	chr2L	0	0	0	0	0	0	+
23328940	chr2L	0	0	0	0	0	0	+
23328941	chr2L	0	0	0	0	0	0	+
23328942	chr2L	0	0	0	0	0	0	+
23328943	chr2L	0	0	0	0	0	0	+
23328944	chr2L	0	0	0	0	0	0	+
23328945	chr2L	0	0	0	0	0	0	+
23328946	chr2L	0	0	0	0	0	0	+
23328947	chr2L	0	0	0	0	0	0	+
23328948	chr2L	0	0	0	0	0	0	+
23328949	chr2L	0	0	0	0	0	0	+
23328950	chr2L	0	0	0	0	0	0	+
23328951	chr2L	0	0	0	0	0	0	+
23328952	chr2L	0	0	0	0	0	0	+
23328953	chr2L	0	0	0	0	0	0	+
23328954	chr2L	0	0	0	0	0	0	+
23328955	chr2L	0	0	0	0	0	0	+
23328956	chr2L	0	0	0	0	0	0	+
23328957	chr2L	0	0	0	0	0	0	+
23328958	chr2L	0	0	0	0	0	0	+
23328959	chr2L	0	0	0	0	0	0	+
23328960	chr2L	0	0	0	0	0	0	+
23328961	chr2L	0	0	0	0	0	0	+
23328962	chr2L	0	0	0	0	0	0	+
23328963	chr2L	0	0	0	0	0	0	+
23328964	chr2L	0	0	0	0	0	0	+
23328965	chr2L	0	0	0	0	0	0	+
23328966	chr2L	0	0	0	0	0	0	+
23328967	chr2L	0	0	0	0	0	0	+
23328968	chr2L	0	0	0	0	0	0	+
23328969	chr2L	0	0	0	0	0	0	+
23328970	chr2L	0	0	0	0	0	0	+
23328971	chr2L	0	0	0	0	0	0	+
23328972	chr2L	0	0	0	0	0	0	+
23328973	chr2L	0	0	0	0	0	0	+
23328974	chr2L	0	0	0	0	0	0	+
23328975	chr2L	0	0	0	0	0	0	+
23328976	chr2L	0	0	0	0	0	0	+
23328977	chr2L	0	0	0	0	0	0	+
23328978	chr2L	0	0	0	0	0	0	+
23328979	chr2L	0	0	0	0	0	0	+
23328980	chr2L	0	0	0	0	0	0	+
23328981	chr2L	0	0	0	0	0	0	+
23328982	chr2L	0	0	0	0	0	0	+
23328983	chr2L	0	0	0	0	0	0	+
23328984	chr2L	0	0	0	0	0	0	+
23328985	chr2L	0	0	0	0	0	0	+
23328986	chr2L	0	0	0	0	0	0	+
23328987	chr2L	0	0	0	0	0	0	+
23328988	chr2L	0	0	0	0	0	0	+
23328989	chr2L	0	0	0	0	0	0	+
23328990	chr2L	0	0	0	0	0	0	+
23328991	chr2L	0	0	0	0	0	0	+
23328992	chr2L	0	0	0	0	0	0	+
23328993	chr2L	0	0	0	0	0	0	+
23328994	chr2L	0	0	0	0	0	0	+
23328995	chr2L	0	0	0	0	0	0	+
23328996	chr2L	0	0	0	0	0	0	+
23328997	chr2L	0	0	0	0	0	0	+
23328998	chr2L	0	0	0	0	0	0	+
23328999	chr2L	0	0	0	0	0	0	+
23329000	chr2L	0	0	0	0	0	0	+
23329001	chr2L	0	0	0	0	0	0	+
23329002	chr2L	0	0	0	0	0	0	+
23329003	chr2L	0	0	0	0	0	0	+
23329004	chr2L	0	0	0	0	0	0	+
23329005	chr2L	0	0	0	0	0	0	+
23329006	chr2L	0	0	0	0	0	0	+
23329007	chr2L	0	0	0	0	0	0	+
23329008	chr2L	0	0	0	0	0	0	+
23329009	chr2L	0	0	0	0	0	0	+
23329010	chr2L	0	0	0	0	0	0	+
23329011	chr2L	0	0	0	0	0	0	+
23329012	chr2L	0	0	0	0	0	0	+
23329013	chr2L	0	0	0	0	0	0	+
23329014	chr2L	0	0	0	0	0	0	+
23329015	chr2L	0	0	0	0	0	0	+
23329016	chr2L	0	0	0	0	0	0	+
23329017	chr2L	0	0	0	0	0	0	+
23329018	chr2L	0	0	0	0	0	0	+
23329019	chr2L	0	0	0	0	0	0	+
23329020	chr2L	0	0	0	0	0	0	+
23329021	chr2L	0	0	0	0	0	0	+
23329022	chr2L	0	0	0	0	0	0	+
23329023	chr2L	0	0	0	0	0	0	+
23329024	chr2L	0	0	0	0	0	0	+
23329025	chr2L	0	0	0	0	0	0	+
23329026	chr2L	0	0	0	0	0	0	+
23329027	chr2L	0	0	0	0	0	0	+
23329028	chr2L	0	0	0	0	0	0	+
23329029	chr2L	0	0	0	0	0	0	+
23329030	chr2L	0	0	0	0	0	0	+
23329031	chr2L	0	0	0	0	0	0	+
23329032	chr2L	0	0	0	0	0	0	+
23329033	chr2L	0	0	0	0	0	0	+
23329034	chr2L	0	0	0	0	0	0	+
23329035	chr2L	0	0	0	0	0	0	+
23329036	chr2L	0	0	0	0	0	0	+
23329037	chr2L	0	0	0	0	0	0	+
23329038	chr2L	0	0	0	0	0	0	+
23329039	chr2L	0	0	0	0	0	0	+
23329040	chr2L	0	0	0	0	0	0	+
23329041	chr2L	0	0	0	0	0	0	+
23329042	chr2L	0	0	0	0	0	0	+
23329043	chr2L	0	0	0	0	0	0	+
23329044	chr2L	0	0	0	0	0	0	+
23329045	chr2L	0	0	0	0	0	0	+
23329046	chr2L	0	0	0	0	0	0	+
23329047	chr2L	0	0	0	0	0	0	+
23329048	chr2L	0	0	0	0	0	0	+
23329049	chr2L	0	0	0	0	0	0	+
23329050	chr2L	0	0	0	0	0	0	+
23329051	chr2L	0	0	0	0	0	0	+
23329052	chr2L	0	0	0	0	0	0	+
23329053	chr2L	0	0	0	0	0	0	+
23329054	chr2L	0	0	0	0	0	0	+
23329055	chr2L	0	0	0	0	0	0	+
23329056	chr2L	0	0	0	0	0	0	+
23329057	chr2L	0	0	0	0	0	0	+
23329058	chr2L	0	0	0	0	0	0	+
23329059	chr2L	0	0	0	0	0	0	+
23329060	chr2L	0	0	0	0	0	0	+
23329061	chr2L	0	0	0	0	0	0	+
23329062	chr2L	0	0	0	0	0	0	+
23329063	chr2L	0	0	0	0	0	0	+
23329064	chr2L	0	0	0	0	0	0	+
23329065	chr2L	0	0	0	0	0	0	+
23329066	chr2L	0	0	0	0	0	0	+
23329067	chr2L	0	0	0	0	0	0	+
23329068	chr2L	0	0	0	0	0	0	+
23329069	chr2L	0	0	0	0	0	0	+
23329070	chr2L	0	0	0	0	0	0	+
23329071	chr2L	0	0	0	0	0	0	+
23329072	chr2L	0	0	0	0	0	0	+
23329073	chr2L	0	0	0	0	0	0	+
23329074	chr2L	0	0	0	0	0	0	+
23329075	chr2L	0	0	0	0	0	0	+
23329076	chr2L	0	0	0	0	0	0	+
23329077	chr2L	0	0	0	0	0	0	+
23329078	chr2L	0	0	0	0	0	0	+
23329079	chr2L	0	0	0	0	0	0	+
23329080	chr2L	0	0	0	0	0	0	+
23329081	chr2L	0	0	0	0	0	0	+
23329082	chr2L	0	0	0	0	0	0	+
23329083	chr2L	0	0	0	0	0	0	+
23329084	chr2L	0	0	0	0	0	0	+
23329085	chr2L	0	0	0	0	0	0	+
23329086	chr2L	0	0	0	0	0	0	+
23329087	chr2L	0	0	0	0	0	0	+
23329088	chr2L	0	0	0	0	0	0	+
23329089	chr2L	0	0	0	0	0	0	+
23329090	chr2L	0	0	0	0	0	0	+
23329091	chr2L	0	0	0	0	0	0	+
23329092	chr2L	0	0	0	0	0	0	+
23329093	chr2L	0	0	0	0	0	0	+
23329094	chr2L	0	0	0	0	0	0	+
23329095	chr2L	0	0	0	0	0	0	+
23329096	chr2L	0	0	0	0	0	0	+
23329097	chr2L	0	0	0	0	0	0	+
23329098	chr2L	0	0	0	0	0	0	+
23329099	chr2L	0	0	0	0	0	0	+
23329100	chr2L	0	0	0	0	0	0	+
23329101	chr2L	0	0	0	0	0	0	+
23329102	chr2L	0	0	0	0	0	0	+
23329103	chr2L	0	0	0	0	0	0	+
23329104	chr2L	0	0	0	0	0	0	+
23329105	chr2L	0	0	0	0	0	0	+
23329106	chr2L	0	0	0	0	0	0	+
23329107	chr2L	0	0	0	0	0	0	+
23329108	chr2L	0	0	0	0	0	0	+
23329109	chr2L	0	0	0	0	0	0	+
23329110	chr2L	0	0	0	0	0	0	+
23329111	chr2L	0	0	0	0	0	0	+
23329112	chr2L	0	0	0	0	0	0	+
23329113	chr2L	0	0	0	0	0	0	+
23329114	chr2L	0	0	0	0	0	0	+
23329115	chr2L	0	0	0	0	0	0	+
23329116	chr2L	0	0	0	0	0	0	+
23329117	chr2L	0	0	0	0	0	0	+
23329118	chr2L	0	0	0	0	0	0	+
23329119	chr2L	0	0	0	0	0	0	+
23329120	chr2L	0	0	0	0	0	0	+
23329121	chr2L	0	0	0	0	0	0	+
23329122	chr2L	0	0	0	0	0	0	+
23329123	chr2L	0	0	0	0	0	0	+
23329124	chr2L	0	0	0	0	0	0	+
23329125	chr2L	0	0	0	0	0	0	+
23329126	chr2L	0	0	0	0	0	0	+
23329127	chr2L	0	0	0	0	0	0	+
23329128	chr2L	0	0	0	0	0	0	+
23329129	chr2L	0	0	0	0	0	0	+
23329130	chr2L	0	0	0	0	0	0	+
23329131	chr2L	0	0	0	0	0	0	+
23329132	chr2L	0	0	0	0	0	0	+
23329133	chr2L	0	0	0	0	0	0	+
23329134	chr2L	0	0	0	0	0	0	+
23329135	chr2L	0	0	0	0	0	0	+
23329136	chr2L	0	0	0	0	0	0	+
23329137	chr2L	0	0	0	0	0	0	+
23329138	chr2L	0	0	0	0	0	0	+
23329139	chr2L	0	0	0	0	0	0	+
23329140	chr2L	0	0	0	0	0	0	+
23329141	chr2L	0	0	0	0	0	0	+
23329142	chr2L	0	0	0	0	0	0	+
23329143	chr2L	0	0	0	0	0	0	+
23329144	chr2L	0	0	0	0	0	0	+
23329145	chr2L	0	0	0	0	0	0	+
23329146	chr2L	0	0	0	0	0	0	+
23329147	chr2L	0	0	0	0	0	0	+
23329148	chr2L	0	0	0	0	0	0	+
23329149	chr2L	0	0	0	0	0	0	+
23329150	chr2L	0	0	0	0	0	0	+
23329151	chr2L	0	0	0	0	0	0	+
23329152	chr2L	0	0	0	0	0	0	+
23329153	chr2L	0	0	0	0	0	0	+
23329154	chr2L	0	0	0	0	0	0	+
23329155	chr2L	0	0	0	0	0	0	+
23329156	chr2L	0	0	0	0	0	0	+
23329157	chr2L	0	0	0	0	0	0	+
23329158	chr2L	0	0	0	0	0	0	+
23329159	chr2L	0	0	0	0	0	0	+
23329160	chr2L	0	0	0	0	0	0	+
23329161	chr2L	0	0	0	0	0	0	+
23329162	chr2L	0	0	0	0	0	0	+
23329163	chr2L	0	0	0	0	0	0	+
23329164	chr2L	0	0	0	0	0	0	+
23329165	chr2L	0	0	0	0	0	0	+
23329166	chr2L	0	0	0	0	0	0	+
23329167	chr2L	0	0	0	0	0	0	+
23329168	chr2L	0	0	0	0	0	0	+
23329169	chr2L	0	0	0	0	0	0	+
23329170	chr2L	0	0	0	0	0	0	+
23329171	chr2L	0	0	0	0	0	0	+
23329172	chr2L	0	0	0	0	0	0	+
23329173	chr2L	0	0	0	0	0	0	+
23329174	chr2L	0	0	0	0	0	0	+
23329175	chr2L	0	0	0	0	0	0	+
23329176	chr2L	0	0	0	0	0	0	+
23329177	chr2L	0	0	0	0	0	0	+
23329178	chr2L	0	0	0	0	0	0	+
23329179	chr2L	0	0	0	0	0	0	+
23329180	chr2L	0	0	0	0	0	0	+
23329181	chr2L	0	0	0	0	0	0	+
23329182	chr2L	0	0	0	0	0	0	+
23329183	chr2L	0	0	0	0	0	0	+
23329184	chr2L	0	0	0	0	0	0	+
23329185	chr2L	0	0	0	0	0	0	+
23329186	chr2L	0	0	0	0	0	0	+
23329187	chr2L	0	0	0	0	0	0	+
23329188	chr2L	0	0	0	0	0	0	+
23329189	chr2L	0	0	0	0	0	0	+
23329190	chr2L	0	0	0	0	0	0	+
23329191	chr2L	0	0	0	0	0	0	+
23329192	chr2L	0	0	0	0	0	0	+
23329193	chr2L	0	0	0	0	0	0	+
23329194	chr2L	0	0	0	0	0	0	+
23329195	chr2L	0	0	0	0	0	0	+
23329196	chr2L	0	0	0	0	0	0	+
23329197	chr2L	0	0	0	0	0	0	+
23329198	chr2L	0	0	0	0	0	0	+
23329199	chr2L	0	0	0	0	0	0	+
23329200	chr2L	0	0	0	0	0	0	+
23329201	chr2L	0	0	0	0	0	0	+
23329202	chr2L	0	0	0	0	0	0	+
23329203	chr2L	0	0	0	0	0	0	+
23329204	chr2L	0	0	0	0	0	0	+
23329205	chr2L	0	0	0	0	0	0	+
23329206	chr2L	0	0	0	0	0	0	+
23329207	chr2L	0	0	0	0	0	0	+
23329208	chr2L	0	0	0	0	0	0	+
23329209	chr2L	0	0	0	0	0	0	+
23329210	chr2L	0	0	0	0	0	0	+
23329211	chr2L	0	0	0	0	0	0	+
23329212	chr2L	0	0	0	0	0	0	+
23329213	chr2L	0	0	0	0	0	0	+
23329214	chr2L	0	0	0	0	0	0	+
23329215	chr2L	0	0	0	0	0	0	+
23329216	chr2L	0	0	0	0	0	0	+
23329217	chr2L	0	0	0	0	0	0	+
23329218	chr2L	0	0	0	0	0	0	+
23329219	chr2L	0	0	0	0	0	0	+
23329220	chr2L	0	0	0	0	0	0	+
23329221	chr2L	0	0	0	0	0	0	+
23329222	chr2L	0	0	0	0	0	0	+
23329223	chr2L	0	0	0	0	0	0	+
23329224	chr2L	0	0	0	0	0	0	+
23329225	chr2L	0	0	0	0	0	0	+
23329226	chr2L	0	0	0	0	0	0	+
23329227	chr2L	0	0	0	0	0	0	+
23329228	chr2L	0	0	0	0	0	0	+
23329229	chr2L	0	0	0	0	0	0	+
23329230	chr2L	0	0	0	0	0	0	+
23329231	chr2L	0	0	0	0	0	0	+
23329232	chr2L	0	0	0	0	0	0	+
23329233	chr2L	0	0	0	0	0	0	+
23329234	chr2L	0	0	0	0	0	0	+
23329235	chr2L	0	0	0	0	0	0	+
23329236	chr2L	0	0	0	0	0	0	+
23329237	chr2L	0	0	0	0	0	0	+
23329238	chr2L	0	0	0	0	0	0	+
23329239	chr2L	0	0	0	0	0	0	+
23329240	chr2L	0	0	0	0	0	0	+
23329241	chr2L	0	0	0	0	0	0	+
23329242	chr2L	0	0	0	0	0	0	+
23329243	chr2L	0	0	0	0	0	0	+
23329244	chr2L	0	0	0	0	0	0	+
23329245	chr2L	0	0	0	0	0	0	+
23329246	chr2L	0	0	0	0	0	0	+
23329247	chr2L	0	0	0	0	0	0	+
23329248	chr2L	0	0	0	0	0	0	+
23329249	chr2L	0	0	0	0	0	0	+
23329250	chr2L	0	0	0	0	0	0	+
23329251	chr2L	0	0	0	0	0	0	+
23329252	chr2L	0	0	0	0	0	0	+
23329253	chr2L	0	0	0	0	0	0	+
23329254	chr2L	0	0	0	0	0	0	+
23329255	chr2L	0	0	0	0	0	0	+
23329256	chr2L	0	0	0	0	0	0	+
23329257	chr2L	0	0	0	0	0	0	+
23329258	chr2L	0	0	0	0	0	0	+
23329259	chr2L	0	0	0	0	0	0	+
23329260	chr2L	0	0	0	0	0	0	+
23329261	chr2L	0	0	0	0	0	0	+
23329262	chr2L	0	0	0	0	0	0	+
23329263	chr2L	0	0	0	0	0	0	+
23329264	chr2L	0	0	0	0	0	0	+
23329265	chr2L	0	0	0	0	0	0	+
23329266	chr2L	0	0	0	0	0	0	+
23329267	chr2L	0	0	0	0	0	0	+
23329268	chr2L	0	0	0	0	0	0	+
23329269	chr2L	0	0	0	0	0	0	+
23329270	chr2L	0	0	0	0	0	0	+
23329271	chr2L	0	0	0	0	0	0	+
23329272	chr2L	0	0	0	0	0	0	+
23329273	chr2L	0	0	0	0	0	0	+
23329274	chr2L	0	0	0	0	0	0	+
23329275	chr2L	0	0	0	0	0	0	+
23329276	chr2L	0	0	0	0	0	0	+
23329277	chr2L	0	0	0	0	0	0	+
23329278	chr2L	0	0	0	0	0	0	+
23329279	chr2L	0	0	0	0	0	0	+
23329280	chr2L	0	0	0	0	0	0	+
23329281	chr2L	0	0	0	0	0	0	+
23329282	chr2L	0	0	0	0	0	0	+
23329283	chr2L	0	0	0	0	0	0	+
23329284	chr2L	0	0	0	0	0	0	+
23329285	chr2L	0	0	0	0	0	0	+
23329286	chr2L	0	0	0	0	0	0	+
23329287	chr2L	0	0	0	0	0	0	+
23329288	chr2L	0	0	0	0	0	0	+
23329289	chr2L	0	0	0	0	0	0	+
23329290	chr2L	0	0	0	0	0	0	+
23329291	chr2L	0	0	0	0	0	0	+
23329292	chr2L	0	0	0	0	0	0	+
23329293	chr2L	0	0	0	0	0	0	+
23329294	chr2L	0	0	0	0	0	0	+
23329295	chr2L	0	0	0	0	0	0	+
23329296	chr2L	0	0	0	0	0	0	+
23329297	chr2L	0	0	0	0	0	0	+
23329298	chr2L	0	0	0	0	0	0	+
23329299	chr2L	0	0	0	0	0	0	+
23329300	chr2L	0	0	0	0	0	0	+
23329301	chr2L	0	0	0	0	0	0	+
23329302	chr2L	0	0	0	0	0	0	+
23329303	chr2L	0	0	0	0	0	0	+
23329304	chr2L	0	0	0	0	0	0	+
23329305	chr2L	0	0	0	0	0	0	+
23329306	chr2L	0	0	0	0	0	0	+
23329307	chr2L	0	0	0	0	0	0	+
23329308	chr2L	0	0	0	0	0	0	+
23329309	chr2L	0	0	0	0	0	0	+
23329310	chr2L	0	0	0	0	0	0	+
23329311	chr2L	0	0	0	0	0	0	+
23329312	chr2L	0	0	0	0	0	0	+
23329313	chr2L	0	0	0	0	0	0	+
23329314	chr2L	0	0	0	0	0	0	+
23329315	chr2L	0	0	0	0	0	0	+
23329316	chr2L	0	0	0	0	0	0	+
23329317	chr2L	0	0	0	0	0	0	+
23329318	chr2L	0	0	0	0	0	0	+
23329319	chr2L	0	0	0	0	0	0	+
23329320	chr2L	0	0	0	0	0	0	+
23329321	chr2L	0	0	0	0	0	0	+
23329322	chr2L	0	0	0	0	0	0	+
23329323	chr2L	0	0	0	0	0	0	+
23329324	chr2L	0	0	0	0	0	0	+
23329325	chr2L	0	0	0	0	0	0	+
23329326	chr2L	0	0	0	0	0	0	+
23329327	chr2L	0	0	0	0	0	0	+
23329328	chr2L	0	0	0	0	0	0	+
23329329	chr2L	0	0	0	0	0	0	+
23329330	chr2L	0	0	0	0	0	0	+
23329331	chr2L	0	0	0	0	0	0	+
23329332	chr2L	0	0	0	0	0	0	+
23329333	chr2L	0.47701	0.145487	0.143428	0.236513	0.503805	0.147926	+
23329334	chr2L	0.47701	0.145487	0.143428	0.236513	0.503805	0.147926	+
23329335	chr2L	0.47701	0.145487	0.143428	0.236513	0.503805	0.147926	+
23329336	chr2L	0.47701	0.145487	0.143428	0.236513	0.503805	0.147926	+
23329337	chr2L	0.47701	0.145487	0.143428	0.236513	0.503805	0.147926	+
23329338	chr2L	0.47701	0.145487	0.143428	0.236513	0.503805	0.147926	+
23329339	chr2L	0.47701	0.145487	0.143428	0.236513	0.503805	0.147926	+
23329340	chr2L	0.47701	0.145487	0.143428	0.236513	0.503805	0.147926	+
23329341	chr2L	0.47701	0.145487	0.143428	0.236513	0.503805	0.147926	+
23329342	chr2L	0.47701	0.145487	0.143428	0.236513	0.503805	0.147926	+
23329343	chr2L	0.47701	0.145487	0.143428	0.236513	0.503805	0.147926	+
23329344	chr2L	0.47701	0.145487	0.143428	0.236513	0.503805	0.147926	+
23329345	chr2L	0.47701	0.145487	0.143428	0.236513	0.503805	0.147926	+
23329346	chr2L	0.47701	0.145487	0.143428	0.236513	0.503805	0.147926	+
23329347	chr2L	0.47701	0.145487	0.143428	0.236513	0.503805	0.147926	+
23329348	chr2L	0.47701	0.145487	0.143428	0.236513	0.503805	0.147926	+
23329349	chr2L	0.47701	0.145487	0.143428	0.236513	0.503805	0.147926	+
23329350	chr2L	0.47701	0.145487	0.143428	0.236513	0.503805	0.147926	+
23329351	chr2L	0.47701	0.145487	0.143428	0.236513	0.503805	0.147926	+
23329352	chr2L	0.47701	0.145487	0.143428	0.236513	0.503805	0.147926	+
23329353	chr2L	0.47701	0.145487	0.143428	0.236513	0.503805	0.147926	+
23329354	chr2L	0.47701	0.145487	0.143428	0.236513	0.503805	0.147926	+
23329355	chr2L	0.47701	0.145487	0.143428	0.236513	0.503805	0.147926	+
23329356	chr2L	0.47701	0.145487	0.143428	0.236513	0.503805	0.147926	+
23329357	chr2L	0.47701	0.145487	0.143428	0.236513	0.503805	0.147926	+
23329358	chr2L	0.47701	0.145487	0.143428	0.236513	0.503805	0.147926	+
23329359	chr2L	0.47701	0.145487	0.143428	0.236513	0.503805	0.147926	+
23329360	chr2L	0.159003	0	0	0	0	0	+
23329361	chr2L	0.159003	0	0	0	0	0	+
23329362	chr2L	0.159003	0	0	0	0	0	+
23329363	chr2L	0	0	0	0	0	0	+
23329364	chr2L	0	0	0	0	0	0	+
23329365	chr2L	0	0	0	0	0	0	+
23329366	chr2L	0	0	0	0	0	0	+
23329367	chr2L	0	0	0	0	0	0	+
23329368	chr2L	0	0	0	0	0	0	+
23329369	chr2L	0	0	0	0	0	0	+
23329370	chr2L	0	0	0	0	0	0	+
23329371	chr2L	0	0	0	0	0	0	+
23329372	chr2L	0	0	0	0	0	0	+
23329373	chr2L	0	0	0	0	0	0	+
23329374	chr2L	0	0	0	0	0	0	+
23329375	chr2L	0	0	0	0	0	0	+
23329376	chr2L	0	0	0	0	0	0	+
23329377	chr2L	0	0	0	0	0	0	+
23329378	chr2L	0	0	0	0	0	0	+
23329379	chr2L	0	0	0	0	0	0	+
23329380	chr2L	0	0	0	0	0	0	+
23329381	chr2L	0	0	0	0	0	0	+
23329382	chr2L	0	0	0	0	0	0	+
23329383	chr2L	0	0	0	0	0	0	+
23329384	chr2L	0	0	0	0	0	0	+
23329385	chr2L	0	0	0	0	0	0	+
23329386	chr2L	0	0	0	0	0	0	+
23329387	chr2L	0	0	0	0	0	0	+
23329388	chr2L	0	0	0	0	0	0	+
23329389	chr2L	0	0	0	0	0	0	+
23329390	chr2L	0	0	0	0	0	0	+
23329391	chr2L	0	0	0	0	0	0	+
23329392	chr2L	0	0	0	0	0	0	+
23329393	chr2L	0	0	0	0	0	0	+
23329394	chr2L	0	0	0	0	0	0	+
23329395	chr2L	0	0	0	0	0	0	+
23329396	chr2L	0	0	0	0	0	0	+
23329397	chr2L	0	0	0	0	0	0	+
23329398	chr2L	0	0	0	0	0	0	+
23329399	chr2L	0	0	0	0	0	0	+
23329400	chr2L	0	0	0	0	0	0	+
23329401	chr2L	0	0	0	0	0	0	+
23329402	chr2L	0	0	0	0	0	0	+
23329403	chr2L	0	0	0	0	0	0	+
23329404	chr2L	0	0	0	0	0	0	+
23329405	chr2L	0	0	0	0	0	0	+
23329406	chr2L	0	0	0	0	0	0	+
23329407	chr2L	0	0	0	0	0	0	+
23329408	chr2L	0	0	0	0	0	0	+
23329409	chr2L	0	0	0	0	0	0	+
23329410	chr2L	0	0	0	0	0	0	+
23329411	chr2L	0	0	0	0	0	0	+
23329412	chr2L	0	0	0	0	0	0	+
23329413	chr2L	0	0	0	0	0	0	+
23329414	chr2L	0	0	0	0	0	0	+
23329415	chr2L	0	0	0	0	0	0	+
23329416	chr2L	0	0	0	0	0	0	+
23329417	chr2L	0	0	0	0	0	0	+
23329418	chr2L	0	0	0	0	0	0	+
23329419	chr2L	0	0	0	0	0	0	+
23329420	chr2L	0	0	0	0	0	0	+
23329421	chr2L	0	0	0	0	0	0	+
23329422	chr2L	0	0	0	0	0	0	+
23329423	chr2L	0	0	0	0	0	0	+
23329424	chr2L	0	0	0	0	0	0	+
23329425	chr2L	0	0	0	0	0	0	+
23329426	chr2L	0	0	0	0	0	0	+
23329427	chr2L	0	0	0	0	0	0	+
23329428	chr2L	0	0	0	0	0	0	+
23329429	chr2L	0	0	0	0	0	0	+
23329430	chr2L	0	0	0	0	0	0	+
23329431	chr2L	0	0	0	0	0	0	+
23329432	chr2L	0	0	0	0	0	0	+
23329433	chr2L	0	0	0	0	0	0	+
23329434	chr2L	0	0	0	0	0	0	+
23329435	chr2L	0	0	0	0	0	0	+
23329436	chr2L	0	0	0	0	0	0	+
23329437	chr2L	0	0	0	0	0	0	+
23329438	chr2L	0	0	0	0	0	0	+
23329439	chr2L	0	0	0	0	0	0	+
23329440	chr2L	0	0	0	0	0	0	+
23329441	chr2L	0	0	0	0	0	0	+
23329442	chr2L	0	0	0	0	0	0	+
23329443	chr2L	0	0	0	0	0	0	+
23329444	chr2L	0	0	0	0	0	0	+
23329445	chr2L	0	0	0	0	0	0	+
23329446	chr2L	0	0	0	0	0	0	+
23329447	chr2L	0	0	0	0	0	0	+
23329448	chr2L	0	0	0	0	0	0	+
23329449	chr2L	0	0	0	0	0	0.147926	+
23329450	chr2L	0	0	0	0	0	0.147926	+
23329451	chr2L	0.159003	0.145487	0.143428	0.0788377	0.125951	0.295852	+
23329452	chr2L	0.159003	0.145487	0.143428	0.0788377	0.125951	0.295852	+
23329453	chr2L	0.318007	0.145487	0.143428	0.0788377	0.125951	0.295852	+
23329454	chr2L	0.318007	0.145487	0.143428	0.0788377	0.125951	0.295852	+
23329455	chr2L	0.318007	0.145487	0.143428	0.0788377	0.125951	0.295852	+
23329456	chr2L	0.318007	0.145487	0.143428	0.0788377	0.125951	0.295852	+
23329457	chr2L	0.318007	0.145487	0.143428	0.0788377	0.125951	0.295852	+
23329458	chr2L	0.318007	0.145487	0.143428	0.0788377	0.125951	0.295852	+
23329459	chr2L	0.318007	0.145487	0.143428	0.0788377	0.125951	0.295852	+
23329460	chr2L	0.318007	0.145487	0.143428	0.0788377	0.125951	0.295852	+
23329461	chr2L	0.318007	0.145487	0.143428	0.0788377	0.125951	0.295852	+
23329462	chr2L	0.318007	0.145487	0.143428	0.0788377	0.125951	0.295852	+
23329463	chr2L	0.318007	0.145487	0.143428	0.0788377	0.125951	0.295852	+
23329464	chr2L	0.318007	0.145487	0.143428	0.0788377	0.125951	0.295852	+
23329465	chr2L	0.318007	0.145487	0.143428	0.0788377	0.125951	0.295852	+
23329466	chr2L	0.318007	0.145487	0.143428	0.0788377	0.125951	0.295852	+
23329467	chr2L	0.318007	0.145487	0.143428	0.0788377	0.125951	0.295852	+
23329468	chr2L	0.318007	0.145487	0.143428	0.0788377	0.125951	0.295852	+
23329469	chr2L	0.318007	0.145487	0.143428	0.0788377	0.125951	0.295852	+
23329470	chr2L	0.318007	0.145487	0.143428	0.0788377	0.125951	0.295852	+
23329471	chr2L	0.318007	0.145487	0.143428	0.0788377	0.125951	0.295852	+
23329472	chr2L	0.318007	0.145487	0.143428	0.0788377	0.125951	0.295852	+
23329473	chr2L	0.318007	0.145487	0.143428	0.0788377	0.125951	0.295852	+
23329474	chr2L	0.318007	0.145487	0.143428	0.0788377	0.125951	0.295852	+
23329475	chr2L	0.318007	0.145487	0.143428	0.0788377	0.125951	0.295852	+
23329476	chr2L	0.318007	0.145487	0.143428	0.0788377	0.125951	0.295852	+
23329477	chr2L	0.159003	0	0	0	0	0.147926	+
23329478	chr2L	0	0	0	0	0	0	+
23329479	chr2L	0	0	0	0	0	0	+
23329480	chr2L	0	0	0	0	0	0	+
23329481	chr2L	0	0	0	0	0	0	+
23329482	chr2L	0	0	0	0	0	0	+
23329483	chr2L	0	0	0	0	0	0	+
23329484	chr2L	0	0	0	0	0	0	+
23329485	chr2L	0	0	0	0	0	0	+
23329486	chr2L	0	0	0	0	0	0	+
23329487	chr2L	0	0	0	0	0	0	+
23329488	chr2L	0	0	0	0	0	0	+
23329489	chr2L	0	0	0	0	0	0	+
23329490	chr2L	0	0	0	0	0	0	+
23329491	chr2L	0	0	0	0	0	0	+
23329492	chr2L	0	0	0	0	0	0	+
23329493	chr2L	0	0	0	0	0	0	+
23329494	chr2L	0	0	0	0	0	0	+
23329495	chr2L	0	0	0	0	0	0	+
23329496	chr2L	0	0	0	0	0	0	+
23329497	chr2L	0	0	0	0	0	0	+
23329498	chr2L	0	0	0	0	0	0	+
23329499	chr2L	0	0	0	0	0	0	+
23329500	chr2L	0	0	0	0	0	0	+
23329501	chr2L	0	0	0	0	0	0	+
23329502	chr2L	0	0	0	0	0	0	+
23329503	chr2L	0	0	0	0	0	0	+
23329504	chr2L	0	0	0	0	0	0	+
23329505	chr2L	0	0	0	0	0	0	+
23329506	chr2L	0	0	0	0	0	0	+
23329507	chr2L	0	0	0	0	0	0	+
23329508	chr2L	0	0	0	0	0	0	+
23329509	chr2L	0	0	0	0	0	0	+
23329510	chr2L	0	0	0	0	0	0	+
23329511	chr2L	0	0	0	0	0	0	+
23329512	chr2L	0	0	0	0	0	0	+
23329513	chr2L	0	0	0	0	0	0	+
23329514	chr2L	0	0	0	0	0	0	+
23329515	chr2L	0	0	0	0	0	0	+
23329516	chr2L	0	0	0	0	0	0	+
23329517	chr2L	0	0	0	0	0	0	+
23329518	chr2L	0	0	0	0	0	0	+
23329519	chr2L	0	0	0	0	0	0	+
23329520	chr2L	0	0	0	0	0	0	+
23329521	chr2L	0	0	0	0	0	0	+
23329522	chr2L	0	0	0	0	0	0	+
23329523	chr2L	0	0	0	0	0	0	+
23329524	chr2L	0	0	0	0	0	0	+
23329525	chr2L	0	0	0	0	0	0	+
23329526	chr2L	0	0	0	0	0	0	+
23329527	chr2L	0	0	0	0	0	0	+
23329528	chr2L	0	0	0	0	0	0	+
23329529	chr2L	0	0	0	0	0	0	+
23329530	chr2L	0	0	0	0	0	0	+
23329531	chr2L	0	0	0	0	0	0	+
23329532	chr2L	0	0	0	0	0	0	+
23329533	chr2L	0	0	0	0	0	0	+
23329534	chr2L	0	0	0	0	0	0	+
23329535	chr2L	0	0	0	0	0	0	+
23329536	chr2L	0	0	0	0	0	0	+
23329537	chr2L	0	0	0	0	0	0	+
23329538	chr2L	0	0	0	0	0	0	+
23329539	chr2L	0	0	0	0	0	0	+
23329540	chr2L	0	0	0	0	0	0	+
23329541	chr2L	0	0	0	0	0	0	+
23329542	chr2L	0	0	0	0	0	0	+
23329543	chr2L	0	0	0	0	0	0	+
23329544	chr2L	0	0	0	0	0	0	+
23329545	chr2L	0	0	0	0	0	0	+
23329546	chr2L	0	0	0	0	0	0	+
23329547	chr2L	0	0	0	0	0	0	+
23329548	chr2L	0	0	0	0	0	0	+
23329549	chr2L	0	0	0	0	0	0	+
23329550	chr2L	0	0	0	0	0	0	+
23329551	chr2L	0	0	0	0	0	0	+
23329552	chr2L	0	0	0	0	0	0	+
23329553	chr2L	0	0	0	0	0	0	+
23329554	chr2L	0	0	0.143428	0	0	0	+
23329555	chr2L	0	0	0.143428	0	0	0	+
23329556	chr2L	0	0	0.143428	0	0	0	+
23329557	chr2L	0	0	0.143428	0	0	0	+
23329558	chr2L	0	0	0.143428	0	0	0	+
23329559	chr2L	0	0	0.143428	0	0	0	+
23329560	chr2L	0	0	0.143428	0	0	0	+
23329561	chr2L	0	0	0.143428	0	0	0	+
23329562	chr2L	0	0	0.143428	0	0	0	+
23329563	chr2L	0	0	0.143428	0	0	0	+
23329564	chr2L	0	0	0.143428	0	0	0	+
23329565	chr2L	0	0	0.143428	0	0	0	+
23329566	chr2L	0	0	0.143428	0	0	0	+
23329567	chr2L	0	0	0.143428	0	0	0	+
23329568	chr2L	0	0	0.143428	0	0	0	+
23329569	chr2L	0	0	0.143428	0	0	0	+
23329570	chr2L	0	0	0.143428	0	0	0	+
23329571	chr2L	0	0	0.143428	0	0	0	+
23329572	chr2L	0	0	0.143428	0	0	0	+
23329573	chr2L	0	0	0.143428	0	0	0	+
23329574	chr2L	0	0	0.143428	0	0	0	+
23329575	chr2L	0	0	0.143428	0	0	0	+
23329576	chr2L	0	0	0.143428	0	0	0	+
23329577	chr2L	0	0	0.143428	0	0	0	+
23329578	chr2L	0	0	0.143428	0	0	0	+
23329579	chr2L	0	0	0.143428	0	0	0	+
23329580	chr2L	0	0	0.143428	0	0	0	+
23329581	chr2L	0	0	0	0	0	0	+
23329582	chr2L	0	0	0	0	0	0	+
23329583	chr2L	0	0	0	0	0	0	+
23329584	chr2L	0	0	0	0	0	0	+
23329585	chr2L	0	0	0	0	0	0	+
23329586	chr2L	0	0	0	0	0	0	+
23329587	chr2L	0	0	0	0	0	0	+
23329588	chr2L	0	0	0	0	0	0	+
23329589	chr2L	0	0	0	0	0	0	+
23329590	chr2L	0	0	0	0	0	0	+
23329591	chr2L	0	0	0	0	0	0	+
23329592	chr2L	0	0	0	0	0	0	+
23329593	chr2L	0	0	0	0	0	0	+
23329594	chr2L	0	0	0	0	0	0	+
23329595	chr2L	0	0	0	0	0	0	+
23329596	chr2L	0	0	0	0	0	0	+
23329597	chr2L	0	0	0	0	0	0	+
23329598	chr2L	0	0	0	0	0	0	+
23329599	chr2L	0	0	0	0	0	0	+
23329600	chr2L	0	0	0	0	0	0	+
23329601	chr2L	0	0	0	0	0	0	+
23329602	chr2L	0	0	0	0	0	0	+
23329603	chr2L	0	0	0	0	0	0	+
23329604	chr2L	0	0	0	0	0	0	+
23329605	chr2L	0	0	0	0	0	0	+
23329606	chr2L	0	0	0	0	0	0	+
23329607	chr2L	0	0	0	0	0	0	+
23329608	chr2L	0	0	0	0	0	0	+
23329609	chr2L	0	0	0	0	0	0	+
23329610	chr2L	0	0	0	0	0	0	+
23329611	chr2L	0	0	0	0	0	0	+
23329612	chr2L	0	0	0	0	0	0	+
23329613	chr2L	0	0	0	0	0	0	+
23329614	chr2L	0	0	0	0	0	0	+
23329615	chr2L	0	0	0	0	0	0	+
23329616	chr2L	0	0	0	0	0	0	+
23329617	chr2L	0	0	0	0	0	0	+
23329618	chr2L	0	0	0	0	0	0	+
23329619	chr2L	0	0	0	0	0	0	+
23329620	chr2L	0	0	0	0	0	0	+
23329621	chr2L	0	0	0	0	0	0	+
23329622	chr2L	0	0	0	0	0	0	+
23329623	chr2L	0	0	0	0	0	0	+
23329624	chr2L	0	0	0	0	0	0	+
23329625	chr2L	0	0	0	0	0	0	+
23329626	chr2L	0	0	0	0	0	0	+
23329627	chr2L	0	0	0	0	0	0	+
23329628	chr2L	0	0	0	0	0	0	+
23329629	chr2L	0	0	0	0	0	0	+
23329630	chr2L	0	0	0	0	0	0	+
23329631	chr2L	0	0	0	0	0	0	+
23329632	chr2L	0	0	0	0	0	0	+
23329633	chr2L	0	0	0	0	0	0	+
23329634	chr2L	0	0	0	0	0	0	+
23329635	chr2L	0	0	0	0	0	0	+
23329636	chr2L	0	0	0	0	0	0	+
23329637	chr2L	0	0	0	0	0	0	+
23329638	chr2L	0	0	0	0	0	0	+
23329639	chr2L	0	0	0	0	0	0	+
23329640	chr2L	0	0	0	0	0	0	+
23329641	chr2L	0	0	0	0	0	0	+
23329642	chr2L	0	0	0	0	0	0	+
23329643	chr2L	0	0	0	0	0	0	+
23329644	chr2L	0	0	0	0	0	0	+
23329645	chr2L	0	0	0	0	0	0	+
23329646	chr2L	0	0	0	0	0	0	+
23329647	chr2L	0	0	0	0	0	0	+
23329648	chr2L	0	0	0	0	0	0	+
23329649	chr2L	0	0	0	0	0	0	+
23329650	chr2L	0	0	0	0	0	0	+
23329651	chr2L	0	0	0	0	0	0	+
23329652	chr2L	0	0	0	0	0	0	+
23329653	chr2L	0	0	0	0	0	0	+
23329654	chr2L	0	0	0	0	0	0	+
23329655	chr2L	0	0	0	0	0	0	+
23329656	chr2L	0	0	0	0	0	0	+
23329657	chr2L	0	0	0	0	0	0	+
23329658	chr2L	0	0	0	0	0	0	+
23329659	chr2L	0	0	0	0	0	0	+
23329660	chr2L	0	0	0	0	0	0	+
23329661	chr2L	0	0	0	0	0	0	+
23329662	chr2L	0	0	0	0	0	0	+
23329663	chr2L	0	0	0	0	0	0	+
23329664	chr2L	0	0	0	0	0	0	+
23329665	chr2L	0	0	0	0	0	0	+
23329666	chr2L	0	0	0	0	0	0	+
23329667	chr2L	0	0	0	0	0	0	+
23329668	chr2L	0	0	0	0	0	0	+
23329669	chr2L	0	0	0	0	0	0	+
23329670	chr2L	0	0	0	0	0	0	+
23329671	chr2L	0	0	0	0	0	0	+
23329672	chr2L	0	0	0	0	0	0	+
23329673	chr2L	0	0	0	0	0	0	+
23329674	chr2L	0	0	0	0	0	0	+
23329675	chr2L	0	0	0	0	0	0	+
23329676	chr2L	0	0	0	0	0	0	+
23329677	chr2L	0	0	0	0	0	0	+
23329678	chr2L	0	0	0	0	0	0	+
23329679	chr2L	0	0	0	0	0	0	+
23329680	chr2L	0	0	0	0	0	0	+
23329681	chr2L	0	0	0	0	0	0	+
23329682	chr2L	0	0	0	0	0	0	+
23329683	chr2L	0	0	0	0	0	0	+
23329684	chr2L	0	0	0	0	0	0	+
23329685	chr2L	0	0	0	0	0	0	+
23329686	chr2L	0	0	0	0	0	0	+
23329687	chr2L	0	0	0	0	0	0	+
23329688	chr2L	0	0	0	0	0	0	+
23329689	chr2L	0	0	0	0	0	0	+
23329690	chr2L	0	0	0	0	0	0	+
23329691	chr2L	0	0	0	0	0	0	+
23329692	chr2L	0	0	0	0	0	0	+
23329693	chr2L	0	0	0	0	0	0	+
23329694	chr2L	0	0	0	0	0	0	+
23329695	chr2L	0	0	0	0	0	0	+
23329696	chr2L	0	0	0	0	0	0	+
23329697	chr2L	0	0	0	0	0	0	+
23329698	chr2L	0	0	0	0	0	0	+
23329699	chr2L	0	0	0	0	0	0	+
23329700	chr2L	0	0	0	0	0	0	+
23329701	chr2L	0	0	0	0	0	0	+
23329702	chr2L	0	0	0	0	0	0	+
23329703	chr2L	0	0	0	0	0	0	+
23329704	chr2L	0	0	0	0	0	0	+
23329705	chr2L	0	0	0	0	0	0	+
23329706	chr2L	0	0	0	0	0	0	+
23329707	chr2L	0	0	0	0	0	0	+
23329708	chr2L	0	0	0	0	0	0	+
23329709	chr2L	0	0	0	0	0	0	+
23329710	chr2L	0	0	0	0	0	0	+
23329711	chr2L	0	0	0	0	0	0	+
23329712	chr2L	0	0	0	0	0	0	+
23329713	chr2L	0	0	0	0	0	0	+
23329714	chr2L	0	0	0	0	0	0	+
23329715	chr2L	0	0	0	0	0	0	+
23329716	chr2L	0	0	0	0	0	0	+
23329717	chr2L	0	0	0	0	0	0	+
23329718	chr2L	0	0	0	0	0	0	+
23329719	chr2L	0	0	0	0	0	0	+
23329720	chr2L	0	0	0	0	0	0	+
23329721	chr2L	0	0	0	0	0	0	+
23329722	chr2L	0	0	0	0	0	0	+
23329723	chr2L	0	0	0	0	0	0	+
23329724	chr2L	0	0	0	0	0	0	+
23329725	chr2L	0	0	0	0	0	0	+
23329726	chr2L	0	0	0	0	0	0	+
23329727	chr2L	0	0	0	0	0	0	+
23329728	chr2L	0	0	0	0	0	0	+
23329729	chr2L	0	0	0	0	0	0	+
23329730	chr2L	0	0	0	0	0	0	+
23329731	chr2L	0	0.145487	0	0	0	0	+
23329732	chr2L	0	0.145487	0	0	0	0	+
23329733	chr2L	0	0.145487	0	0	0	0	+
23329734	chr2L	0	0.145487	0	0	0	0	+
23329735	chr2L	0	0.145487	0	0	0	0	+
23329736	chr2L	0	0.145487	0	0	0	0	+
23329737	chr2L	0	0.145487	0	0	0	0	+
23329738	chr2L	0	0.290974	0	0	0	0	+
23329739	chr2L	0	0.290974	0	0	0	0	+
23329740	chr2L	0	0.290974	0	0	0	0	+
23329741	chr2L	0	0.290974	0	0	0	0	+
23329742	chr2L	0	0.290974	0	0	0	0	+
23329743	chr2L	0	0.290974	0	0	0	0	+
23329744	chr2L	0	0.290974	0	0	0	0	+
23329745	chr2L	0	0.290974	0	0	0	0	+
23329746	chr2L	0	0.290974	0	0	0	0	+
23329747	chr2L	0	0.290974	0	0	0	0	+
23329748	chr2L	0	0.290974	0	0	0	0	+
23329749	chr2L	0	0.290974	0	0	0	0	+
23329750	chr2L	0	0.290974	0	0	0	0	+
23329751	chr2L	0	0.290974	0	0	0	0	+
23329752	chr2L	0	0.290974	0	0	0	0	+
23329753	chr2L	0	0.290974	0	0	0	0	+
23329754	chr2L	0	0.290974	0	0	0	0	+
23329755	chr2L	0	0.290974	0	0	0	0	+
23329756	chr2L	0	0.290974	0	0	0	0	+
23329757	chr2L	0	0.145487	0	0	0	0	+
23329758	chr2L	0	0.145487	0	0	0	0	+
23329759	chr2L	0	0.145487	0	0	0	0	+
23329760	chr2L	0	0.145487	0	0	0	0	+
23329761	chr2L	0	0.145487	0	0	0	0	+
23329762	chr2L	0	0.145487	0	0	0	0	+
23329763	chr2L	0	0.145487	0	0	0	0	+
23329764	chr2L	0	0	0	0	0	0	+
23329765	chr2L	0	0	0	0	0	0	+
23329766	chr2L	0	0	0	0	0	0	+
23329767	chr2L	0	0	0	0	0	0	+
23329768	chr2L	0	0	0	0	0	0	+
23329769	chr2L	0	0	0	0	0	0	+
23329770	chr2L	0	0	0	0	0	0	+
23329771	chr2L	0	0	0	0	0	0	+
23329772	chr2L	0	0	0	0	0	0	+
23329773	chr2L	0	0	0	0	0	0	+
23329774	chr2L	0	0	0	0	0	0	+
23329775	chr2L	0	0	0	0	0	0	+
23329776	chr2L	0	0	0	0	0	0	+
23329777	chr2L	0	0	0	0	0	0	+
23329778	chr2L	0	0	0	0	0	0	+
23329779	chr2L	0	0	0	0	0	0	+
23329780	chr2L	0	0	0	0	0	0	+
23329781	chr2L	0	0	0	0	0	0	+
23329782	chr2L	0	1.01841	0.143428	0	0	0.591705	+
23329783	chr2L	0	1.01841	0.143428	0	0	0.591705	+
23329784	chr2L	0	1.01841	0.143428	0	0	0.591705	+
23329785	chr2L	0	1.01841	0.143428	0	0	0.591705	+
23329786	chr2L	0	1.01841	0.143428	0	0	0.591705	+
23329787	chr2L	0	1.01841	0.143428	0	0	0.591705	+
23329788	chr2L	0	1.01841	0.143428	0	0	0.591705	+
23329789	chr2L	0	1.01841	0.143428	0	0	0.591705	+
23329790	chr2L	0	1.01841	0.143428	0	0	0.591705	+
23329791	chr2L	0	1.01841	0.143428	0	0	0.591705	+
23329792	chr2L	0	1.01841	0.143428	0	0	0.591705	+
23329793	chr2L	0	1.01841	0.143428	0	0	0.591705	+
23329794	chr2L	0	1.01841	0.143428	0	0	0.591705	+
23329795	chr2L	0	1.01841	0.143428	0	0	0.591705	+
23329796	chr2L	0	1.01841	0.143428	0	0	0.591705	+
23329797	chr2L	0	1.01841	0.143428	0	0	0.591705	+
23329798	chr2L	0	1.01841	0.143428	0	0	0.591705	+
23329799	chr2L	0	1.01841	0.143428	0	0	0.591705	+
23329800	chr2L	0	1.01841	0.143428	0	0	0.591705	+
23329801	chr2L	0	1.01841	0.143428	0	0	0.591705	+
23329802	chr2L	0	1.01841	0.143428	0	0	0.591705	+
23329803	chr2L	0	1.01841	0.143428	0	0	0.591705	+
23329804	chr2L	0	1.01841	0.143428	0	0	0.591705	+
23329805	chr2L	0	1.01841	0.143428	0	0	0.591705	+
23329806	chr2L	0	0.727434	0	0	0	0.147926	+
23329807	chr2L	0	0.727434	0	0	0	0.147926	+
23329808	chr2L	0	0.727434	0	0	0	0.147926	+
23329809	chr2L	0	0	0	0	0	0	+
23329810	chr2L	0	0	0	0	0	0	+
23329811	chr2L	0	0	0	0	0	0	+
23329812	chr2L	0	0	0	0	0	0	+
23329813	chr2L	0	0	0	0	0	0	+
23329814	chr2L	0	0	0	0	0	0	+
23329815	chr2L	0	0	0	0	0	0	+
23329816	chr2L	0	0	0	0	0	0	+
23329817	chr2L	0	0	0	0	0	0	+
23329818	chr2L	0	0	0	0	0	0	+
23329819	chr2L	0	0	0	0	0	0	+
23329820	chr2L	0	0	0	0	0	0	+
23329821	chr2L	0	0	0	0	0	0	+
23329822	chr2L	0	0	0	0	0	0	+
23329823	chr2L	0	0	0	0	0	0	+
23329824	chr2L	0	0	0	0	0	0	+
23329825	chr2L	0	0	0	0	0	0	+
23329826	chr2L	0	0	0	0	0	0	+
23329827	chr2L	0	0	0	0	0	0	+
23329828	chr2L	0	0	0	0	0	0	+
23329829	chr2L	0	0	0	0	0	0	+
23329830	chr2L	0	0	0	0	0	0	+
23329831	chr2L	0	0	0	0	0	0	+
23329832	chr2L	0	0	0	0	0	0	+
23329833	chr2L	0	0	0	0	0	0	+
23329834	chr2L	0	0	0	0	0	0	+
23329835	chr2L	0	0	0	0	0	0	+
23329836	chr2L	0	0	0	0	0	0	+
23329837	chr2L	0	0	0	0	0	0	+
23329838	chr2L	0	0	0	0	0	0	+
23329839	chr2L	0	0	0	0	0	0	+
23329840	chr2L	0	0	0	0	0	0	+
23329841	chr2L	0	0	0	0	0	0	+
23329842	chr2L	0	0	0	0	0	0	+
23329843	chr2L	0	0	0	0	0	0	+
23329844	chr2L	0	0	0	0	0	0	+
23329845	chr2L	0	0	0	0	0	0	+
23329846	chr2L	0	0	0	0	0	0	+
23329847	chr2L	0	0	0	0	0	0	+
23329848	chr2L	0	0	0	0	0	0	+
23329849	chr2L	0	0	0	0	0	0	+
23329850	chr2L	0	0	0	0	0	0	+
23329851	chr2L	0	0	0	0	0	0	+
23329852	chr2L	0	0	0	0	0	0	+
23329853	chr2L	0	0	0	0	0	0	+
23329854	chr2L	0	0	0	0	0	0	+
23329855	chr2L	0	0	0	0	0	0	+
23329856	chr2L	0	0	0	0	0	0	+
23329857	chr2L	0	0	0	0	0	0	+
23329858	chr2L	0	0	0	0	0	0	+
23329859	chr2L	0	0	0	0	0	0	+
23329860	chr2L	0	0	0	0	0	0	+
23329861	chr2L	0	0	0	0	0	0	+
23329862	chr2L	0	0	0	0	0	0	+
23329863	chr2L	0	0	0	0	0	0	+
23329864	chr2L	0	0	0	0	0	0	+
23329865	chr2L	0	0	0	0	0	0	+
23329866	chr2L	0	0	0	0	0	0	+
23329867	chr2L	0	0	0	0	0	0	+
23329868	chr2L	0	0	0	0	0	0	+
23329869	chr2L	0	0	0	0	0	0	+
23329870	chr2L	0	0	0	0	0	0	+
23329871	chr2L	0	0	0	0	0	0	+
23329872	chr2L	0	0	0	0	0	0	+
23329873	chr2L	0	0	0	0	0	0	+
23329874	chr2L	0	0	0	0	0	0	+
23329875	chr2L	0	0	0	0	0	0	+
23329876	chr2L	0	0	0	0	0	0	+
23329877	chr2L	0	0	0	0	0	0	+
23329878	chr2L	0	0	0	0	0	0	+
23329879	chr2L	0	0	0	0	0	0	+
23329880	chr2L	0	0	0	0	0	0	+
23329881	chr2L	0	0	0	0	0	0	+
23329882	chr2L	0	0	0	0	0	0	+
23329883	chr2L	0	0	0	0	0	0	+
23329884	chr2L	0	0	0	0	0	0	+
23329885	chr2L	0	0	0	0	0	0	+
23329886	chr2L	0	0	0	0	0	0	+
23329887	chr2L	0	0	0	0	0	0	+
23329888	chr2L	0	0	0	0	0	0	+
23329889	chr2L	0	0	0	0	0	0	+
23329890	chr2L	0	0	0	0	0	0	+
23329891	chr2L	0	0	0	0	0	0	+
23329892	chr2L	0	0	0	0	0	0	+
23329893	chr2L	0	0	0	0	0	0	+
23329894	chr2L	0	0	0	0	0	0	+
23329895	chr2L	0	0	0	0	0	0	+
23329896	chr2L	0	0.290974	0	0	0	0	+
23329897	chr2L	0	1.89133	0.143428	0.157675	0	0.147926	+
23329898	chr2L	1.27203	7.7108	2.72513	0.394189	0.629756	1.33134	+
23329899	chr2L	1.27203	7.7108	2.72513	0.473026	0.629756	1.33134	+
23329900	chr2L	1.27203	7.7108	2.72513	0.473026	0.629756	1.33134	+
23329901	chr2L	1.27203	7.7108	2.72513	0.473026	0.629756	1.33134	+
23329902	chr2L	1.27203	7.7108	2.86856	0.473026	0.629756	1.33134	+
23329903	chr2L	1.27203	7.7108	2.86856	0.473026	0.629756	1.33134	+
23329904	chr2L	1.27203	7.7108	2.86856	0.473026	0.629756	1.33134	+
23329905	chr2L	1.27203	7.7108	2.86856	0.473026	0.629756	1.33134	+
23329906	chr2L	1.27203	7.7108	2.86856	0.473026	0.629756	1.33134	+
23329907	chr2L	1.27203	7.7108	2.86856	0.473026	0.629756	1.33134	+
23329908	chr2L	1.27203	7.7108	2.86856	0.473026	0.629756	1.33134	+
23329909	chr2L	1.27203	7.7108	2.86856	0.473026	0.629756	1.33134	+
23329910	chr2L	1.27203	7.7108	2.86856	0.473026	0.629756	1.33134	+
23329911	chr2L	1.27203	7.7108	2.86856	0.473026	0.629756	1.33134	+
23329912	chr2L	1.27203	7.7108	2.86856	0.473026	0.629756	1.33134	+
23329913	chr2L	1.27203	7.7108	2.86856	0.473026	0.629756	1.33134	+
23329914	chr2L	1.27203	7.7108	2.86856	0.473026	0.629756	1.33134	+
23329915	chr2L	1.27203	7.7108	2.86856	0.473026	0.629756	1.33134	+
23329916	chr2L	1.27203	7.7108	2.86856	0.473026	0.629756	1.33134	+
23329917	chr2L	1.27203	7.7108	2.86856	0.473026	0.629756	1.33134	+
23329918	chr2L	1.27203	7.7108	2.86856	0.473026	0.629756	1.33134	+
23329919	chr2L	1.27203	7.7108	2.86856	0.473026	0.629756	1.33134	+
23329920	chr2L	1.27203	7.7108	2.86856	0.473026	0.629756	1.33134	+
23329921	chr2L	1.11302	7.7108	2.86856	0.473026	0.629756	1.33134	+
23329922	chr2L	1.11302	6.83788	2.86856	0.394189	0.629756	1.18341	+
23329923	chr2L	0.636013	2.32779	0.717139	0.236513	0.503805	0.591705	+
23329924	chr2L	0.318007	1.16389	0.430283	0.157675	0.251902	0.295852	+
23329925	chr2L	0.318007	0.727434	0.430283	0.157675	0.251902	0.295852	+
23329926	chr2L	0	0.290974	0.143428	0	0	0	+
23329927	chr2L	0	0.290974	0.143428	0	0	0	+
23329928	chr2L	0	0	0	0	0	0	+
23329929	chr2L	0	0	0	0	0	0	+
23329930	chr2L	0	0	0	0	0	0	+
23329931	chr2L	0	0	0	0	0	0	+
23329932	chr2L	0	0	0	0	0	0	+
23329933	chr2L	0	0	0	0	0	0	+
23329934	chr2L	0	0	0	0	0	0	+
23329935	chr2L	0	0	0	0	0	0	+
23329936	chr2L	0	0	0	0	0	0	+
23329937	chr2L	0	0	0	0	0	0	+
23329938	chr2L	0	0	0	0	0	0	+
23329939	chr2L	0	0	0	0	0	0	+
23329940	chr2L	0	0	0	0	0	0	+
23329941	chr2L	0	0	0	0	0	0	+
23329942	chr2L	0	0	0	0	0	0	+
23329943	chr2L	0	0	0	0	0	0	+
23329944	chr2L	0	0	0	0	0	0	+
23329945	chr2L	0	0	0	0	0	0	+
23329946	chr2L	0	0	0	0	0	0	+
23329947	chr2L	0.159003	0	0	0	0.125951	0	+
23329948	chr2L	0.318007	0	0	0.0788377	0.377854	0	+
23329949	chr2L	0.47701	0	0	0.0788377	0.377854	0	+
23329950	chr2L	0.95402	0.145487	0.143428	0.157675	0.503805	0.147926	+
23329951	chr2L	0.95402	0.145487	0.143428	0.157675	0.503805	0.147926	+
23329952	chr2L	0.95402	0.145487	0.143428	0.157675	0.629756	0.147926	+
23329953	chr2L	0.95402	0.145487	0.143428	0.157675	0.629756	0.147926	+
23329954	chr2L	1.43103	0.290974	0.286856	0.236513	0.881659	0.295852	+
23329955	chr2L	1.43103	0.290974	0.286856	0.236513	0.881659	0.295852	+
23329956	chr2L	1.43103	0.290974	0.286856	0.236513	0.881659	0.295852	+
23329957	chr2L	1.43103	0.290974	0.286856	0.236513	0.881659	0.295852	+
23329958	chr2L	1.43103	0.290974	0.286856	0.236513	0.881659	0.295852	+
23329959	chr2L	1.43103	0.290974	0.286856	0.236513	0.881659	0.295852	+
23329960	chr2L	1.43103	0.290974	0.286856	0.236513	0.881659	0.295852	+
23329961	chr2L	1.43103	0.290974	0.286856	0.236513	0.881659	0.295852	+
23329962	chr2L	1.43103	0.290974	0.286856	0.236513	0.881659	0.295852	+
23329963	chr2L	1.43103	0.290974	0.286856	0.236513	0.881659	0.295852	+
23329964	chr2L	1.43103	0.290974	0.286856	0.236513	0.881659	0.295852	+
23329965	chr2L	1.43103	0.290974	0.286856	0.236513	0.881659	0.295852	+
23329966	chr2L	1.43103	0.290974	0.286856	0.236513	0.881659	0.295852	+
23329967	chr2L	1.43103	0.290974	0.286856	0.236513	0.881659	0.295852	+
23329968	chr2L	1.43103	0.290974	0.286856	0.236513	0.881659	0.295852	+
23329969	chr2L	1.43103	0.290974	0.286856	0.236513	0.881659	0.295852	+
23329970	chr2L	1.43103	0.290974	0.286856	0.236513	0.881659	0.295852	+
23329971	chr2L	1.43103	0.290974	0.286856	0.236513	0.881659	0.295852	+
23329972	chr2L	1.43103	0.290974	0.286856	0.236513	0.881659	0.295852	+
23329973	chr2L	1.43103	0.290974	0.286856	0.236513	0.881659	0.295852	+
23329974	chr2L	1.11302	0.145487	0.143428	0.157675	0.503805	0.147926	+
23329975	chr2L	0.47701	0.145487	0.143428	0.0788377	0.377854	0.147926	+
23329976	chr2L	0.47701	0.145487	0.143428	0.0788377	0.377854	0.147926	+
23329977	chr2L	0.318007	0.145487	0.143428	0.0788377	0.377854	0.147926	+
23329978	chr2L	0.318007	0.145487	0.143428	0.0788377	0.251902	0.147926	+
23329979	chr2L	0.318007	0.145487	0.143428	0.0788377	0.251902	0.147926	+
23329980	chr2L	0.159003	0	0	0	0.125951	0	+
23329981	chr2L	0.159003	0	0	0	0	0	+
23329982	chr2L	0	0	0	0	0	0	+
23329983	chr2L	0	0	0	0	0	0	+
23329984	chr2L	0	0	0	0	0	0	+
23329985	chr2L	0	0	0	0	0	0	+
23329986	chr2L	0	0	0	0	0	0	+
23329987	chr2L	0	0	0	0	0	0	+
23329988	chr2L	0	0	0	0	0	0	+
23329989	chr2L	0	0	0	0	0	0	+
23329990	chr2L	0	0	0	0	0	0	+
23329991	chr2L	0	0	0	0	0	0	+
23329992	chr2L	0	0	0	0	0	0	+
23329993	chr2L	0	0	0	0	0	0	+
23329994	chr2L	0	0	0	0	0	0	+
23329995	chr2L	0	0	0	0	0	0	+
23329996	chr2L	0	0	0	0	0	0	+
23329997	chr2L	0	0	0	0	0	0	+
23329998	chr2L	0	0	0	0	0	0	+
[truncated: 16,056 more rows]

## Sheet: QTL_piRNAcluster2
position	chromosome	RIL21147_coverage	RIL21183_coverage	RIL21188_coverage	RIL21213_coverage	RIL21291_coverage	RIL21346_coverage	strand
23222004	chr2L	0	0	0	0	0	0	+
23222005	chr2L	0	0	0	0	0	0	+
23222006	chr2L	0	0	0	0	0	0	+
23222007	chr2L	0	0	0	0	0	0	+
23222008	chr2L	0	0	0	0	0	0	+
23222009	chr2L	0	0	0	0	0	0	+
23222010	chr2L	0	0	0	0	0	0	+
23222011	chr2L	0	0	0	0	0	0	+
23222012	chr2L	0	0	0	0	0	0	+
23222013	chr2L	0	0	0	0	0	0	+
23222014	chr2L	0	0	0	0	0	0	+
23222015	chr2L	0	0	0	0	0	0	+
23222016	chr2L	0	0	0	0	0	0	+
23222017	chr2L	0	0	0	0	0	0	+
23222018	chr2L	0	0	0	0	0	0	+
23222019	chr2L	0	0	0	0	0	0	+
23222020	chr2L	0	0	0	0	0	0	+
23222021	chr2L	0	0	0	0	0	0	+
23222022	chr2L	0	0	0	0	0	0	+
23222023	chr2L	0	0	0	0	0	0	+
23222024	chr2L	0	0	0	0	0	0	+
23222025	chr2L	0	0	0	0	0	0	+
23222026	chr2L	0	0	0	0	0	0	+
23222027	chr2L	0	0	0	0	0	0	+
23222028	chr2L	0	0	0	0	0	0	+
23222029	chr2L	0	0	0	0	0	0	+
23222030	chr2L	0	0	0	0	0	0	+
23222031	chr2L	0	0	0	0	0	0	+
23222032	chr2L	0	0	0	0	0	0	+
23222033	chr2L	0	0	0	0	T	0	+
23222034	chr2L	0	0	0	0	0	0	+
23222035	chr2L	0	0	0	0	0	0	+
23222036	chr2L	0	0	0	0	0	0	+
23222037	chr2L	0	0	0	0	0	0	+
23222038	chr2L	0	0	0	0	0	0	+
23222039	chr2L	0	0	0	0	0	0	+
23222040	chr2L	0	0	0	0	0	0	+
23222041	chr2L	0	0	0	0	0	0	+
23222042	chr2L	0	0	0	0	0	0	+
23222043	chr2L	0	0	0	0	0	0	+
23222044	chr2L	0	0	0	0	0	0	+
23222045	chr2L	0	0	0	0	0	0	+
23222046	chr2L	0	0	0	0	0	0	+
23222047	chr2L	0	0	0	0	0	0	+
23222048	chr2L	0	0	0	0	0	0	+
23222049	chr2L	0	0	0	0	0	0	+
23222050	chr2L	0	0	0	0	0	0	+
23222051	chr2L	0	0	0	0	0	0	+
23222052	chr2L	0	0	0	0	0	0	+
23222053	chr2L	0	0	0	0	0	0	+
23222054	chr2L	0	0	0	0	0	0	+
23222055	chr2L	0	0	0	0	0	0	+
23222056	chr2L	0	0	0	0	0	0	+
23222057	chr2L	0	0	0	0	0	0	+
23222058	chr2L	0	0	0	0	0	0	+
23222059	chr2L	0	0	0	0	0	0	+
23222060	chr2L	0	0	0	0	0	0	+
23222061	chr2L	0	0	0	0	0	0	+
23222062	chr2L	0	0	0	0	0	0	+
23222063	chr2L	0	0	0	0	0	0	+
23222064	chr2L	0	0	0	0	0	0	+
23222065	chr2L	0	0	0	0	0	0	+
23222066	chr2L	0	0	0	0	0	0	+
23222067	chr2L	0	0	0	0	0	0	+
23222068	chr2L	0	0	0	0	0	0	+
23222069	chr2L	0	0	0	0	0	0	+
23222070	chr2L	0	0	0	0	0	0	+
23222071	chr2L	0	0	0	0	0	0	+
23222072	chr2L	0	0	0	0	0	0	+
23222073	chr2L	0	0	0	0	0	0	+
23222074	chr2L	0	0	0	0	0	0	+
23222075	chr2L	0	0	0	0	0	0	+
23222076	chr2L	0	0	0	0	0	0	+
23222077	chr2L	0	0	0	0	0	0	+
23222078	chr2L	0	0	0	0	0	0	+
23222079	chr2L	0	0	0	0	0	0	+
23222080	chr2L	0	0	0	0	0	0	+
23222081	chr2L	0	0	0	0	0	0	+
23222082	chr2L	0	0	0	0	0	0	+
23222083	chr2L	0	0	0	0	0	0	+
23222084	chr2L	0	0	0	0	0	0	+
23222085	chr2L	0	0	0	0	0	0	+
23222086	chr2L	0	0	0	0	0	0	+
23222087	chr2L	0	0	0	0	0	0	+
23222088	chr2L	0	0	0	0	0	0	+
23222089	chr2L	0	0	0	0	0	0	+
23222090	chr2L	0	0	0	0	0	0	+
23222091	chr2L	0	0	0	0	0	0	+
23222092	chr2L	0	0	0	0	0	0	+
23222093	chr2L	0	0	0	0	0	0	+
23222094	chr2L	0	0	0	0	0	0	+
23222095	chr2L	0	0	0	0	0	0	+
23222096	chr2L	0	0	0	0	0	0	+
23222097	chr2L	0	0	0	0	0	0	+
23222098	chr2L	0	0	0	0	0	0	+
23222099	chr2L	0	0	0	0	0	0	+
23222100	chr2L	0	0	0	0	0	0	+
23222101	chr2L	0	0	0	0	0	0	+
23222102	chr2L	0	0	0	0	0	0	+
23222103	chr2L	0	0	0	0	0	0	+
23222104	chr2L	0	0	0	0	0	0	+
23222105	chr2L	0	0	0	0	0	0	+
23222106	chr2L	0	0	0	0	0	0	+
23222107	chr2L	0	0	0	0	0	0	+
23222108	chr2L	0	0	0	0	0	0	+
23222109	chr2L	0	0	0	0	0	0	+
23222110	chr2L	0	0	0	0	0	0	+
23222111	chr2L	0	0	0	0	0	0	+
23222112	chr2L	0	0	0	0	0	0	+
23222113	chr2L	0	0	0	0	0	0	+
23222114	chr2L	0	0	0	0	0	0	+
23222115	chr2L	0	0	0	0	0	0	+
23222116	chr2L	0	0	0	0	0	0	+
23222117	chr2L	0	0	0	0	0	0	+
23222118	chr2L	0	0	0	0	0	0	+
23222119	chr2L	0	0	0	0	0	0	+
23222120	chr2L	0	0	0	0	0	0	+
23222121	chr2L	0	0	0	0	0	0	+
23222122	chr2L	0	0	0	0	0	0	+
23222123	chr2L	0	0	0	0	0	0	+
23222124	chr2L	0	0	0	0	0	0	+
23222125	chr2L	0	0	0	0	0	0	+
23222126	chr2L	0	0	0	0	0	0	+
23222127	chr2L	0	0	0	0	0	0	+
23222128	chr2L	0	0	0	0	0	0	+
23222129	chr2L	0	0	0	0	0	0	+
23222130	chr2L	0	0	0	0	0	0	+
23222131	chr2L	0	0	0	0	0	0	+
23222132	chr2L	0	0	0	0	0	0	+
23222133	chr2L	0	0	0	0	0	0	+
23222134	chr2L	0	0	0	0	0	0	+
23222135	chr2L	0	0	0	0	0	0	+
23222136	chr2L	0	0	0	0	0	0	+
23222137	chr2L	0	0	0	0	0	0	+
23222138	chr2L	0	0	0	0	0	0	+
23222139	chr2L	0	0	0	0	0	0	+
23222140	chr2L	0	0	0	0	0	0	+
23222141	chr2L	0	0	0	0	0	0	+
23222142	chr2L	0	0	0	0	0	0	+
23222143	chr2L	0	0	0	0	0	0	+
23222144	chr2L	0	0	0	0	0	0	+
23222145	chr2L	0	0	0	0	0	0	+
23222146	chr2L	0	0	0	0	0	0	+
23222147	chr2L	0	0	0	0	0	0	+
23222148	chr2L	0	0	0	0	0	0	+
23222149	chr2L	0	0	0	0	0	0	+
23222150	chr2L	0	0	0	0	0	0	+
23222151	chr2L	0	0	0	0	0	0	+
23222152	chr2L	0	0	0	0	0	0	+
23222153	chr2L	0	0	0	0	0	0	+
23222154	chr2L	0	0	0	0	0	0	+
23222155	chr2L	0	0	0	0	0	0	+
23222156	chr2L	0	0	0	0	0	0	+
23222157	chr2L	0	0	0	0	0	0	+
23222158	chr2L	0	0	0	0	0	0	+
23222159	chr2L	0	0	0	0	0	0	+
23222160	chr2L	0	0	0	0	0	0	+
23222161	chr2L	0	0	0	0	0	0	+
23222162	chr2L	0	0	0	0	0	0	+
23222163	chr2L	0	0	0	0	0	0	+
23222164	chr2L	0	0	0	0	0	0	+
23222165	chr2L	0	0	0	0	0	0	+
23222166	chr2L	0	0	0	0	0	0	+
23222167	chr2L	0	0	0	0	0	0	+
23222168	chr2L	0	0	0	0	0	0	+
23222169	chr2L	0	0	0	0	0	0	+
23222170	chr2L	0	0	0	0	0	0	+
23222171	chr2L	0	0	0	0	0	0	+
23222172	chr2L	0	0	0	0	0	0	+
23222173	chr2L	0	0	0	0	0	0	+
23222174	chr2L	0	0	0	0	0	0	+
23222175	chr2L	0	0	0	0	0	0	+
23222176	chr2L	0	0	0	0	0	0	+
23222177	chr2L	0	0	0	0	0	0	+
23222178	chr2L	0	0	0	0	0	0	+
23222179	chr2L	0	0	0	0	0	0	+
23222180	chr2L	0	0	0	0	0	0	+
23222181	chr2L	0	0	0	0	0	0	+
23222182	chr2L	0	0	0	0	0	0	+
23222183	chr2L	0	0	0	0	0	0	+
23222184	chr2L	0	0	0	0	0	0	+
23222185	chr2L	0	0	0	0	0	0	+
23222186	chr2L	0	0	0	0	0	0	+
23222187	chr2L	0	0	0	0	0	0	+
23222188	chr2L	0	0	0	0	0	0	+
23222189	chr2L	0	0	0	0	0	0	+
23222190	chr2L	0	0	0	0	0	0	+
23222191	chr2L	0	0	0	0	0	0	+
23222192	chr2L	0	0	0	0	0	0	+
23222193	chr2L	0	0	0	0	0	0	+
23222194	chr2L	0	0	0	0	0	0	+
23222195	chr2L	0	0	0	0	0	0	+
23222196	chr2L	0	0	0	0	0	0	+
23222197	chr2L	0	0	0	0	0	0	+
23222198	chr2L	0	0	0	0	0	0	+
23222199	chr2L	0	0	0	0	0	0	+
23222200	chr2L	0	0	0	0	0	0	+
23222201	chr2L	0	0	0	0	0	0	+
23222202	chr2L	0	0	0	0	0	0	+
23222203	chr2L	0	0	0	0	0	0	+
23222204	chr2L	0	0	0	0	0	0	+
23222205	chr2L	0	0	0	0	0	0	+
23222206	chr2L	0	0	0	0	0	0	+
23222207	chr2L	0	0	0	0	0	0	+
23222208	chr2L	0	0	0	0	0	0	+
23222209	chr2L	0	0	0	0	0	0	+
23222210	chr2L	0	0	0	0	0	0	+
23222211	chr2L	0	0	0	0	0	0	+
23222212	chr2L	0	0	0	0	0	0	+
23222213	chr2L	0	0	0	0	0	0	+
23222214	chr2L	0	0	0	0	0	0	+
23222215	chr2L	0	0	0	0	0	0	+
23222216	chr2L	0	0	0	0	0	0	+
23222217	chr2L	0	0	0	0	0	0	+
23222218	chr2L	0	0	0	0	0	0	+
23222219	chr2L	0	0	0	0	0	0	+
23222220	chr2L	0	0	0	0	0	0	+
23222221	chr2L	0	0	0	0	0	0	+
23222222	chr2L	0	0	0	0	0	0	+
23222223	chr2L	0	0	0	0	0	0	+
23222224	chr2L	0	0	0	0	0	0	+
23222225	chr2L	0	0	0	0	0	0	+
23222226	chr2L	0	0	0	0	0	0	+
23222227	chr2L	0	0	0	0	0	0	+
23222228	chr2L	0	0	0	0	0	0	+
23222229	chr2L	0	0	0	0	0	0	+
23222230	chr2L	0	0	0	0	0	0	+
23222231	chr2L	0	0	0	0	0	0	+
23222232	chr2L	0	0	0	0	0	0	+
23222233	chr2L	0	0	0	0	0	0	+
23222234	chr2L	0	0	0	0	0	0	+
23222235	chr2L	0	0	0	0	0	0	+
23222236	chr2L	0	0	0	0	0	0	+
23222237	chr2L	0	0	0	0	0	0	+
23222238	chr2L	0	0	0	0	0	0	+
23222239	chr2L	0	0	0	0	0	0	+
23222240	chr2L	0	0	0	0	0	0	+
23222241	chr2L	0	0	0	0	0	0	+
23222242	chr2L	0	0	0	0	0	0	+
23222243	chr2L	0	0	0	0	0	0	+
23222244	chr2L	0	0	0	0	0	0	+
23222245	chr2L	0	0	0	0	0	0	+
23222246	chr2L	0	0	0	0	0	0	+
23222247	chr2L	0	0	0	0	0	0	+
23222248	chr2L	0	0	0	0	0	0	+
23222249	chr2L	0	0	0	0	0	0	+
23222250	chr2L	0	0	0	0	0	0	+
23222251	chr2L	0	0	0	0	0	0	+
23222252	chr2L	0	0	0	0	0	0	+
23222253	chr2L	0	0	0	0	0	0	+
23222254	chr2L	0	0	0	0	0	0	+
23222255	chr2L	0	0	0	0	0	0	+
23222256	chr2L	0	0	0	0	0	0	+
23222257	chr2L	0	0	0	0	0	0	+
23222258	chr2L	0	0	0	0	0	0	+
23222259	chr2L	0	0	0	0	0	0	+
23222260	chr2L	0	0	0	0	0	0	+
23222261	chr2L	0	0	0	0	0	0	+
23222262	chr2L	0	0	0	0	0	0	+
23222263	chr2L	0	0	0	0	0	0	+
23222264	chr2L	0	0	0	0	0	0	+
23222265	chr2L	0	0	0	0	0	0	+
23222266	chr2L	0	0	0	0	0	0	+
23222267	chr2L	0	0	0	0	0	0	+
23222268	chr2L	0	0	0	0	0	0	+
23222269	chr2L	0	0	0	0	0	0	+
23222270	chr2L	0	0	0	0	0	0	+
23222271	chr2L	0	0	0	0	0	0	+
23222272	chr2L	0	0	0	0	0	0	+
23222273	chr2L	0	0	0	0	0	0	+
23222274	chr2L	0	0	0	0	0	0	+
23222275	chr2L	0	0	0	0	0	0	+
23222276	chr2L	0	0	0	0	0	0	+
23222277	chr2L	0	0	0	0	0	0	+
23222278	chr2L	0	0	0	0	0	0	+
23222279	chr2L	0	0	0	0	0	0	+
23222280	chr2L	0	0	0	0	0	0	+
23222281	chr2L	0	0	0	0	0	0	+
23222282	chr2L	0	0	0	0	0	0	+
23222283	chr2L	0	0	0	0	0	0	+
23222284	chr2L	0	0	0	0	0	0	+
23222285	chr2L	0	0	0	0	0	0	+
23222286	chr2L	0	0	0	0	0	0	+
23222287	chr2L	0	0	0	0	0	0	+
23222288	chr2L	0	0	0	0	0	0	+
23222289	chr2L	0	0	0	0	0	0	+
23222290	chr2L	0	0	0	0	0	0	+
23222291	chr2L	0	0	0	0	0	0	+
23222292	chr2L	0	0	0	0	0	0	+
23222293	chr2L	0	0	0	0	0	0	+
23222294	chr2L	0	0	0	0	0	0	+
23222295	chr2L	0	0	0	0	0	0	+
23222296	chr2L	0	0	0	0	0	0	+
23222297	chr2L	0	0	0	0	0	0	+
23222298	chr2L	0	0	0	0	0	0	+
23222299	chr2L	0	0	0	0	0	0	+
23222300	chr2L	0	0	0	0	0	0	+
23222301	chr2L	0	0	0	0	0	0	+
23222302	chr2L	0	0	0	0	0	0	+
23222303	chr2L	0	0	0	0	0	0	+
23222304	chr2L	0	0	0	0	0	0	+
23222305	chr2L	0	0	0	0	0	0	+
23222306	chr2L	0	0	0	0	0	0	+
23222307	chr2L	0	0	0	0	0	0	+
23222308	chr2L	0	0	0	0	0	0	+
23222309	chr2L	0	0	0	0	0	0	+
23222310	chr2L	0	0	0	0	0	0	+
23222311	chr2L	0	0	0	0	0	0	+
23222312	chr2L	0	0	0	0	0	0	+
23222313	chr2L	0	0	0	0	0	0	+
23222314	chr2L	0	0	0	0	0	0	+
23222315	chr2L	0	0	0	0	0	0	+
23222316	chr2L	0	0	0	0	0	0	+
23222317	chr2L	0	0	0	0	0	0	+
23222318	chr2L	0	0	0	0	0	0	+
23222319	chr2L	0	0	0	0	0	0	+
23222320	chr2L	0	0	0	0	0	0	+
23222321	chr2L	0	0	0	0	0	0	+
23222322	chr2L	0	0	0	0	0	0	+
23222323	chr2L	0	0	0	0	0	0	+
23222324	chr2L	0	0	0	0	0	0	+
23222325	chr2L	0	0	0	0	0	0	+
23222326	chr2L	0	0	0	0	0	0	+
23222327	chr2L	0	0	0	0	0	0	+
23222328	chr2L	0	0	0	0	0	0	+
23222329	chr2L	0	0	0	0	0	0	+
23222330	chr2L	0	0	0	0	0	0	+
23222331	chr2L	0	0	0	0	0	0	+
23222332	chr2L	0	0	0	0	0	0	+
23222333	chr2L	0	0	0	0	0	0	+
23222334	chr2L	0	0	0	0	0	0	+
23222335	chr2L	0	0	0	0	0	0	+
23222336	chr2L	0	0	0	0	0	0	+
23222337	chr2L	0	0	0	0	0	0	+
23222338	chr2L	0	0	0	0	0	0	+
23222339	chr2L	0	0	0	0	0	0	+
23222340	chr2L	0	0	0	0	0	0	+
23222341	chr2L	0	0	0	0	0	0	+
23222342	chr2L	0	0	0	0	0	0	+
23222343	chr2L	0	0	0	0	0	0	+
23222344	chr2L	0	0	0	0	0	0	+
23222345	chr2L	0	0	0	0	0	0	+
23222346	chr2L	0	0	0	0	0	0	+
23222347	chr2L	0	0	0	0	0	0	+
23222348	chr2L	0	0	0	0	0	0	+
23222349	chr2L	0	0	0	0	0	0	+
23222350	chr2L	0	0	0	0	0	0	+
23222351	chr2L	0	0	0	0	0	0	+
23222352	chr2L	0	0	0	0	0	0	+
23222353	chr2L	0	0	0	0	0	0	+
23222354	chr2L	0	0	0	0	0	0	+
23222355	chr2L	0	0	0	0	0	0	+
23222356	chr2L	0	0	0	0	0	0	+
23222357	chr2L	0	0	0	0	0	0	+
23222358	chr2L	0	0	0	0	0	0	+
23222359	chr2L	0	0	0	0	0	0	+
23222360	chr2L	0	0	0	0	0	0	+
23222361	chr2L	0	0	0	0	0	0	+
23222362	chr2L	0	0	0	0	0	0	+
23222363	chr2L	0	0	0	0	0	0	+
23222364	chr2L	0	0	0	0	0	0	+
23222365	chr2L	0	0	0	0	0	0	+
23222366	chr2L	0	0	0	0	0	0	+
23222367	chr2L	0	0	0	0	0	0	+
23222368	chr2L	0	0	0	0	0	0	+
23222369	chr2L	0	0	0	0	0	0	+
23222370	chr2L	0	0	0	0	0	0	+
23222371	chr2L	0	0	0	0	0	0	+
23222372	chr2L	0	0	0	0	0	0	+
23222373	chr2L	0	0	0	0	0	0	+
23222374	chr2L	0	0	0	0	0	0	+
23222375	chr2L	0	0	0	0	0	0	+
23222376	chr2L	0	0	0	0	0	0	+
23222377	chr2L	0	0	0	0	0	0	+
23222378	chr2L	0	0	0	0	0	0	+
23222379	chr2L	0	0	0	0	0	0	+
23222380	chr2L	0	0	0	0	0	0	+
23222381	chr2L	0	0	0	0	0	0	+
23222382	chr2L	0	0	0	0	0	0	+
23222383	chr2L	0	0	0	0	0	0	+
23222384	chr2L	0	0	0	0	0	0	+
23222385	chr2L	0	0	0	0	0	0	+
23222386	chr2L	0	0	0	0	0	0	+
23222387	chr2L	0	0	0	0	0	0	+
23222388	chr2L	0	0	0	0	0	0	+
23222389	chr2L	0	0	0	0	0	0	+
23222390	chr2L	0	0	0	0	0	0	+
23222391	chr2L	0	0	0	0	0	0	+
23222392	chr2L	0	0	0	0	0	0	+
23222393	chr2L	0	0	0	0	0	0	+
23222394	chr2L	0	0	0	0	0	0	+
23222395	chr2L	0	0	0	0	0	0	+
23222396	chr2L	0	0	0	0	0	0	+
23222397	chr2L	0	0	0	0	0	0	+
23222398	chr2L	0	0	0	0	0	0	+
23222399	chr2L	0	0	0	0	0	0	+
23222400	chr2L	0	0	0	0	0	0	+
23222401	chr2L	0	0	0	0	0	0	+
23222402	chr2L	0	0	0	0	0	0	+
23222403	chr2L	0	0	0	0	0	0	+
23222404	chr2L	0	0	0	0	0	0	+
23222405	chr2L	0	0	0	0	0	0	+
23222406	chr2L	0	0	0	0	0	0	+
23222407	chr2L	0	0	0	0	0	0	+
23222408	chr2L	0	0	0	0	0	0	+
23222409	chr2L	0	0	0	0	0	0	+
23222410	chr2L	0	0	0	0	0	0	+
23222411	chr2L	0	0	0	0	0	0	+
23222412	chr2L	0	0	0	0	0	0	+
23222413	chr2L	0	0	0	0	0	0	+
23222414	chr2L	0	0	0	0	0	0	+
23222415	chr2L	0	0	0	0	0	0	+
23222416	chr2L	0	0	0	0	0	0	+
23222417	chr2L	0	0	0	0	0	0	+
23222418	chr2L	0	0	0	0	0	0	+
23222419	chr2L	0	0	0	0	0	0	+
23222420	chr2L	0	0	0	0	0	0	+
23222421	chr2L	0	0	0	0	0	0	+
23222422	chr2L	0	0	0	0	0	0	+
23222423	chr2L	0	0	0	0	0	0	+
23222424	chr2L	0	0	0	0	0	0	+
23222425	chr2L	0	0	0	0	0	0	+
23222426	chr2L	0	0	0	0	0	0	+
23222427	chr2L	0	0	0	0	0	0	+
23222428	chr2L	0	0	0	0	0	0	+
23222429	chr2L	0	0	0	0	0	0	+
23222430	chr2L	0	0	0	0	0	0	+
23222431	chr2L	0	0	0	0	0	0	+
23222432	chr2L	0	0	0	0	0	0	+
23222433	chr2L	0	0	0	0	0	0	+
23222434	chr2L	0	0	0	0	0	0	+
23222435	chr2L	0	0	0	0	0	0	+
23222436	chr2L	0	0	0	0	0	0	+
23222437	chr2L	0	0	0	0	0	0	+
23222438	chr2L	0	0	0	0	0	0	+
23222439	chr2L	0	0	0	0	0	0	+
23222440	chr2L	0	0	0	0	0	0	+
23222441	chr2L	0	0	0	0	0	0	+
23222442	chr2L	0	0	0	0	0	0	+
23222443	chr2L	0	0	0	0	0	0	+
23222444	chr2L	0	0	0	0	0	0	+
23222445	chr2L	0	0	0	0	0	0	+
23222446	chr2L	0	0	0	0	0	0	+
23222447	chr2L	0	0	0	0	0	0	+
23222448	chr2L	0	0	0	0	0	0	+
23222449	chr2L	0	0	0	0	0	0	+
23222450	chr2L	0	0	0	0	0	0	+
23222451	chr2L	0	0	0	0	0	0	+
23222452	chr2L	0	0	0	0	0	0	+
23222453	chr2L	0	0	0	0	0	0	+
23222454	chr2L	0	0	0	0	0	0	+
23222455	chr2L	0	0	0	0	0	0	+
23222456	chr2L	0	0	0	0	0	0	+
23222457	chr2L	0	0	0	0	0	0	+
23222458	chr2L	0	0	0	0	0	0	+
23222459	chr2L	0	0	0	0	0	0	+
23222460	chr2L	0	0	0	0	0	0	+
23222461	chr2L	0	0	0	0	0	0	+
23222462	chr2L	0	0	0	0	0	0	+
23222463	chr2L	0	0.145487	0	0	0	0	+
23222464	chr2L	0.159003	0.290974	0.143428	0	0	0	+
23222465	chr2L	0.159003	0.290974	0.143428	0	0	0	+
23222466	chr2L	0.159003	0.290974	0.143428	0	0	0	+
23222467	chr2L	0.159003	0.290974	0.143428	0	0	0	+
23222468	chr2L	0.159003	0.290974	0.143428	0	0	0.147926	+
23222469	chr2L	0.159003	0.290974	0.143428	0	0	0.147926	+
23222470	chr2L	0.318007	0.290974	0.286856	0	0.125951	0.147926	+
23222471	chr2L	0.318007	0.290974	0.286856	0	0.125951	0.147926	+
23222472	chr2L	0.47701	0.290974	0.286856	0	0.125951	0.147926	+
23222473	chr2L	0.636013	0.727434	0.286856	0	0.125951	0.295852	+
23222474	chr2L	0.636013	0.872921	0.286856	0	0.125951	0.295852	+
23222475	chr2L	0.636013	0.872921	0.286856	0	0.125951	0.295852	+
23222476	chr2L	0.636013	0.872921	0.286856	0	0.125951	0.295852	+
23222477	chr2L	0.636013	0.872921	0.286856	0	0.125951	0.295852	+
23222478	chr2L	0.636013	0.872921	0.286856	0	0.125951	0.295852	+
23222479	chr2L	0.636013	0.872921	0.286856	0	0.125951	0.295852	+
23222480	chr2L	0.636013	0.872921	0.286856	0	0.125951	0.295852	+
23222481	chr2L	0.636013	0.872921	0.286856	0	0.125951	0.295852	+
23222482	chr2L	0.636013	0.872921	0.286856	0	0.125951	0.295852	+
23222483	chr2L	0.636013	0.872921	0.286856	0	0.125951	0.295852	+
23222484	chr2L	0.636013	0.872921	0.286856	0	0.125951	0.295852	+
23222485	chr2L	0.636013	0.872921	0.286856	0	0.125951	0.295852	+
23222486	chr2L	0.636013	0.872921	0.286856	0	0.125951	0.295852	+
23222487	chr2L	0.636013	0.872921	0.286856	0	0.125951	0.295852	+
23222488	chr2L	0.636013	0.872921	0.143428	0	0.125951	0.295852	+
23222489	chr2L	0.636013	0.727434	0.143428	0	0.125951	0.295852	+
23222490	chr2L	0.636013	0.727434	0.143428	0	0.125951	0.295852	+
23222491	chr2L	2.86206	3.05522	0.860567	0.394189	0.377854	1.03548	+
23222492	chr2L	2.70306	2.90974	0.860567	0.394189	0.377854	1.03548	+
23222493	chr2L	2.54405	2.90974	0.860567	0.394189	0.251902	1.03548	+
23222494	chr2L	2.54405	2.90974	0.860567	0.394189	0.251902	1.03548	+
23222495	chr2L	2.54405	2.90974	0.860567	0.394189	0.251902	1.03548	+
23222496	chr2L	2.54405	2.90974	0.860567	0.394189	0.251902	1.03548	+
23222497	chr2L	2.54405	2.90974	0.717139	0.394189	0.251902	0.887557	+
23222498	chr2L	2.54405	2.90974	0.717139	0.394189	0.251902	0.887557	+
23222499	chr2L	2.38505	2.76425	0.717139	0.394189	0.251902	0.887557	+
23222500	chr2L	2.38505	2.76425	0.717139	0.394189	0.251902	0.887557	+
23222501	chr2L	2.22605	2.76425	0.717139	0.394189	0.251902	0.887557	+
23222502	chr2L	2.22605	2.32779	0.717139	0.394189	0.251902	0.887557	+
23222503	chr2L	2.22605	2.32779	0.717139	0.394189	0.251902	0.887557	+
23222504	chr2L	2.22605	2.32779	0.717139	0.394189	0.251902	0.887557	+
23222505	chr2L	2.22605	2.32779	0.717139	0.394189	0.251902	0.887557	+
23222506	chr2L	2.22605	2.32779	0.717139	0.394189	0.251902	0.887557	+
23222507	chr2L	2.22605	2.32779	0.717139	0.394189	0.251902	0.887557	+
23222508	chr2L	2.22605	2.32779	0.717139	0.394189	0.251902	0.887557	+
23222509	chr2L	2.22605	2.32779	0.717139	0.394189	0.251902	0.887557	+
23222510	chr2L	2.22605	2.32779	0.717139	0.394189	0.251902	0.887557	+
23222511	chr2L	2.22605	2.32779	0.717139	0.394189	0.251902	0.887557	+
23222512	chr2L	2.22605	2.32779	0.717139	0.394189	0.251902	0.887557	+
23222513	chr2L	2.22605	2.32779	0.717139	0.394189	0.251902	0.887557	+
23222514	chr2L	1.90804	2.03682	0.573711	0.315351	0.125951	0.887557	+
23222515	chr2L	0.159003	0.727434	0.143428	0	0.125951	0.147926	+
23222516	chr2L	0.159003	0.145487	0.143428	0	0	0	+
23222517	chr2L	0	0	0	0	0	0	+
23222518	chr2L	0	0	0	0	0	0	+
23222519	chr2L	0	0	0	0	0	0	+
23222520	chr2L	0	0	0	0	0	0	+
23222521	chr2L	0	0	0	0	0	0	+
23222522	chr2L	0	0	0	0	0	0	+
23222523	chr2L	0	0	0	0	0	0	+
23222524	chr2L	0	0	0	0	0	0	+
23222525	chr2L	0	0	0	0	0	0	+
23222526	chr2L	0	0	0	0	0	0	+
23222527	chr2L	0	0	0	0	0	0	+
23222528	chr2L	0	0	0	0	0	0	+
23222529	chr2L	0	0	0	0	0	0	+
23222530	chr2L	0	0	0	0	0	0	+
23222531	chr2L	0	0	0	0	0	0	+
23222532	chr2L	0	0	0	0	0	0	+
23222533	chr2L	0	0	0	0	0	0	+
23222534	chr2L	0	0	0	0	0	0	+
23222535	chr2L	0	0	0	0	0	0	+
23222536	chr2L	0	0	0	0	0	0	+
23222537	chr2L	0	0	0	0	0	0	+
23222538	chr2L	0	0	0	0	0	0	+
23222539	chr2L	0	0	0	0	0	0	+
23222540	chr2L	0	0	0	0	0	0	+
23222541	chr2L	0	0	0	0	0	0	+
23222542	chr2L	0	0	0	0	0	0	+
23222543	chr2L	0	0	0	0	0	0	+
23222544	chr2L	0	0	0	0	0	0	+
23222545	chr2L	0	0	0	0	0	0	+
23222546	chr2L	0	0	0	0	0	0	+
23222547	chr2L	0	0	0	0	0	0	+
23222548	chr2L	0	0	0	0	0	0	+
23222549	chr2L	0	0	0	0	0	0	+
23222550	chr2L	0	0	0	0	0	0	+
23222551	chr2L	0	0	0	0	0	0	+
23222552	chr2L	0	0	0	0	0	0	+
23222553	chr2L	0	0	0	0	0	0	+
23222554	chr2L	0	0	0	0	0	0	+
23222555	chr2L	0	0	0	0	0	0	+
23222556	chr2L	0	0	0	0	0	0	+
23222557	chr2L	0	0	0	0	0	0	+
23222558	chr2L	0	0	0	0	0	0	+
23222559	chr2L	0	0	0	0	0	0	+
23222560	chr2L	0	0	0	0	0	0	+
23222561	chr2L	0	0	0	0	0	0	+
23222562	chr2L	0	0	0	0	0	0	+
23222563	chr2L	0	0	0	0	0	0	+
23222564	chr2L	0	0	0	0	0	0	+
23222565	chr2L	0	0	0	0	0	0	+
23222566	chr2L	0	0	0	0	0	0	+
23222567	chr2L	0	0	0	0	0	0	+
23222568	chr2L	0	0	0	0	0	0	+
23222569	chr2L	0	0	0	0	0	0	+
23222570	chr2L	0	0	0	0	0	0	+
23222571	chr2L	0	0	0	0	0	0	+
23222572	chr2L	0	0	0	0	0	0	+
23222573	chr2L	0	0	0	0	0	0	+
23222574	chr2L	0	0	0	0	0	0	+
23222575	chr2L	0	0	0	0	0	0	+
23222576	chr2L	0	0	0	0	0	0	+
23222577	chr2L	0	0	0	0	0	0	+
23222578	chr2L	0	0	0	0	0	0	+
23222579	chr2L	0	0	0	0	0	0	+
23222580	chr2L	0	0	0	0	0	0	+
23222581	chr2L	0	0	0	0	0	0	+
23222582	chr2L	0	0	0	0	0	0	+
23222583	chr2L	0	0	0	0	0	0	+
23222584	chr2L	0	0	0	0	0	0	+
23222585	chr2L	0	0	0	0	0	0	+
23222586	chr2L	0	0	0	0	0	0	+
23222587	chr2L	0	0	0	0	0	0	+
23222588	chr2L	0	0	0	0	0	0	+
23222589	chr2L	0	0	0	0	0	0	+
23222590	chr2L	0	0	0	0	0	0	+
23222591	chr2L	0	0	0	0	0	0	+
23222592	chr2L	0	0	0	0	0	0	+
23222593	chr2L	0	0	0	0	0	0	+
23222594	chr2L	0	0	0	0	0	0	+
23222595	chr2L	0	0	0	0	0	0	+
23222596	chr2L	0	0	0	0	0	0	+
23222597	chr2L	0	0	0	0	0	0	+
23222598	chr2L	0	0	0	0	0	0	+
23222599	chr2L	0	0	0	0	0	0	+
23222600	chr2L	0	0	0	0	0	0	+
23222601	chr2L	0	0	0	0	0	0	+
23222602	chr2L	0	0	0	0	0	0	+
23222603	chr2L	0	0	0	0	0	0	+
23222604	chr2L	0	0	0	0	0	0	+
23222605	chr2L	0	0	0	0	0	0	+
23222606	chr2L	0	0	0	0	0	0	+
23222607	chr2L	0	0	0	0	0	0	+
23222608	chr2L	0	0	0	0	0	0	+
23222609	chr2L	0	0	0	0	0	0	+
23222610	chr2L	0	0	0	0	0	0	+
23222611	chr2L	0	0	0	0	0	0	+
23222612	chr2L	0	0	0	0	0	0	+
23222613	chr2L	0	0	0	0	0	0	+
23222614	chr2L	0	0	0	0	0	0	+
23222615	chr2L	0	0	0	0	0	0	+
23222616	chr2L	0	0	0	0	0	0	+
23222617	chr2L	0	0	0	0	0	0	+
23222618	chr2L	0	0	0	0	0	0	+
23222619	chr2L	0	0	0	0	0	0	+
23222620	chr2L	0	0	0	0	0	0	+
23222621	chr2L	0	0	0	0	0	0	+
23222622	chr2L	0	0	0	0	0	0	+
23222623	chr2L	0	0	0	0	0	0	+
23222624	chr2L	0	0	0	0	0	0	+
23222625	chr2L	0	0	0	0	0	0	+
23222626	chr2L	0	0	0	0	0	0	+
23222627	chr2L	0	0	0	0	0	0	+
23222628	chr2L	0	0	0	0	0	0	+
23222629	chr2L	0	0	0	0	0	0	+
23222630	chr2L	0	0	0	0	0	0	+
23222631	chr2L	0	0	0	0	0	0	+
23222632	chr2L	0	0	0	0	0	0	+
23222633	chr2L	0	0	0	0	0	0	+
23222634	chr2L	0	0	0	0	0	0	+
23222635	chr2L	0	0	0	0	0	0	+
23222636	chr2L	0	0	0	0	0	0	+
23222637	chr2L	0	0	0	0	0	0	+
23222638	chr2L	0	0	0	0	0	0	+
23222639	chr2L	0	0	0	0	0	0	+
23222640	chr2L	0	0	0	0	0	0	+
23222641	chr2L	0	0	0	0	0	0	+
23222642	chr2L	0	0	0	0	0	0	+
23222643	chr2L	0	0	0	0	0	0	+
23222644	chr2L	0	0	0	0	0	0	+
23222645	chr2L	0	0	0	0	0	0	+
23222646	chr2L	0	0	0	0	0	0	+
23222647	chr2L	0	0	0	0	0	0	+
23222648	chr2L	0	0	0	0	0	0	+
23222649	chr2L	0	0	0	0	0	0	+
23222650	chr2L	0	0	0	0	0	0	+
23222651	chr2L	0	0	0	0	0	0	+
23222652	chr2L	0	0	0	0	0	0	+
23222653	chr2L	0	0	0	0	0	0	+
23222654	chr2L	0	0	0	0	0	0	+
23222655	chr2L	0	0	0	0	0	0	+
23222656	chr2L	0	0	0	0	0	0	+
23222657	chr2L	0	0	0	0	0	0	+
23222658	chr2L	0	0	0	0	0	0	+
23222659	chr2L	0	0	0	0	0	0	+
23222660	chr2L	0	0	0	0	0	0	+
23222661	chr2L	0	0	0	0	0	0	+
23222662	chr2L	0	0	0	0	0	0	+
23222663	chr2L	0	0	0	0	0	0	+
23222664	chr2L	0	0	0	0	0	0	+
23222665	chr2L	0	0	0	0	0	0	+
23222666	chr2L	0	0	0	0	0	0	+
23222667	chr2L	0	0	0	0	0	0	+
23222668	chr2L	0	0	0	0	0	0	+
23222669	chr2L	0	0	0	0	0	0	+
23222670	chr2L	0	0	0	0	0	0	+
23222671	chr2L	0	0	0	0	0	0	+
23222672	chr2L	0	0	0	0	0	0	+
23222673	chr2L	0	0	0	0	0	0	+
23222674	chr2L	0	0	0	0	0	0	+
23222675	chr2L	0	0	0	0	0	0	+
23222676	chr2L	0	0	0	0	0	0	+
23222677	chr2L	0	0	0	0	0	0	+
23222678	chr2L	0	0	0	0	0	0	+
23222679	chr2L	0	0	0	0	0	0	+
23222680	chr2L	0	0	0	0	0	0	+
23222681	chr2L	0	0	0	0	0	0	+
23222682	chr2L	0	0	0	0	0	0	+
23222683	chr2L	0	0	0	0	0	0	+
23222684	chr2L	0	0	0	0	0	0	+
23222685	chr2L	0	0	0	0	0	0	+
23222686	chr2L	0	0	0	0	0	0	+
23222687	chr2L	0	0	0	0	0	0	+
23222688	chr2L	0	0	0	0	0	0	+
23222689	chr2L	0	0	0	0	0	0	+
23222690	chr2L	0	0	0	0	0	0	+
23222691	chr2L	0	0	0	0	0	0	+
23222692	chr2L	0	0	0	0	0	0	+
23222693	chr2L	0	0	0	0	0	0	+
23222694	chr2L	0	0	0	0	0	0	+
23222695	chr2L	0	0	0	0	0	0	+
23222696	chr2L	0	0	0	0	0	0	+
23222697	chr2L	0	0	0	0	0	0	+
23222698	chr2L	0	0	0	0	0	0	+
23222699	chr2L	0	0	0	0	0	0	+
23222700	chr2L	0	0	0	0	0	0	+
23222701	chr2L	0	0	0	0	0	0	+
23222702	chr2L	0	0	0	0	0	0	+
23222703	chr2L	0	0	0	0	0	0	+
23222704	chr2L	0	0	0	0	0	0	+
23222705	chr2L	0	0	0	0	0	0	+
23222706	chr2L	0	0	0	0	0	0	+
23222707	chr2L	0	0	0	0	0	0	+
23222708	chr2L	0	0	0	0	0	0	+
23222709	chr2L	0	0	0	0	0	0	+
23222710	chr2L	0	0	0	0	0	0	+
23222711	chr2L	0	0	0	0	0	0	+
23222712	chr2L	0	0	0	0	0	0	+
23222713	chr2L	0	0	0	0	0	0	+
23222714	chr2L	0	0	0	0	0	0	+
23222715	chr2L	0	0	0	0	0	0	+
23222716	chr2L	0	0	0	0	0	0	+
23222717	chr2L	0	0	0	0	0	0	+
23222718	chr2L	0	0	0	0	0	0	+
23222719	chr2L	0	0	0	0	0	0	+
23222720	chr2L	0	0	0	0	0	0	+
23222721	chr2L	0	0	0	0	0	0	+
23222722	chr2L	0	0	0	0	0	0	+
23222723	chr2L	0	0	0	0	0	0	+
23222724	chr2L	0	0	0	0	0	0	+
23222725	chr2L	0	0	0	0	0	0	+
23222726	chr2L	0	0	0	0	0	0	+
23222727	chr2L	0	0	0	0	0	0	+
23222728	chr2L	0	0	0	0	0	0	+
23222729	chr2L	0	0	0	0	0	0	+
23222730	chr2L	0	0	0	0	0	0	+
23222731	chr2L	0	0	0	0	0	0	+
23222732	chr2L	0	0	0	0	0	0	+
23222733	chr2L	0	0	0	0	0	0	+
23222734	chr2L	0	0	0	0	0	0	+
23222735	chr2L	0	0	0	0	0	0	+
23222736	chr2L	0	0	0	0	0	0	+
23222737	chr2L	0	0	0	0	0	0	+
23222738	chr2L	0	0	0	0	0	0	+
23222739	chr2L	0	0	0	0	0	0	+
23222740	chr2L	0	0	0	0	0	0	+
23222741	chr2L	0	0	0	0	0	0	+
23222742	chr2L	0	0	0	0	0	0	+
23222743	chr2L	0	0	0	0	0	0	+
23222744	chr2L	0	0	0	0	0	0	+
23222745	chr2L	0	0	0	0	0	0	+
23222746	chr2L	0	0	0	0	0	0	+
23222747	chr2L	0	0	0	0	0	0	+
23222748	chr2L	0	0	0	0	0	0	+
23222749	chr2L	0	0	0	0	0	0	+
23222750	chr2L	0	0	0	0	0	0	+
23222751	chr2L	0	0	0	0	0	0	+
23222752	chr2L	0	0	0	0	0	0	+
23222753	chr2L	0	0	0	0	0	0	+
23222754	chr2L	0	0	0	0	0	0	+
23222755	chr2L	0	0	0	0	0	0	+
23222756	chr2L	0	0	0	0	0	0	+
23222757	chr2L	0	0	0	0	0	0	+
23222758	chr2L	0	0	0	0	0	0	+
23222759	chr2L	0	0	0	0	0	0	+
23222760	chr2L	0	0	0	0	0	0	+
23222761	chr2L	0	0	0	0	0	0	+
23222762	chr2L	0	0	0	0	0	0	+
23222763	chr2L	0	0	0	0	0	0	+
23222764	chr2L	0	0	0	0	0	0	+
23222765	chr2L	0	0	0	0	0	0	+
23222766	chr2L	0	0	0	0	0	0	+
23222767	chr2L	0	0	0	0	0	0	+
23222768	chr2L	0	0	0	0	0	0	+
23222769	chr2L	0	0	0	0	0	0	+
23222770	chr2L	0	0	0	0	0	0	+
23222771	chr2L	0	0	0	0	0	0	+
23222772	chr2L	0	0	0	0	0	0	+
23222773	chr2L	0	0	0	0	0	0	+
23222774	chr2L	0	0	0	0	0	0	+
23222775	chr2L	0	0	0	0	0	0	+
23222776	chr2L	0	0	0	0	0	0	+
23222777	chr2L	0	0	0	0	0	0	+
23222778	chr2L	0	0	0	0	0	0	+
23222779	chr2L	0	0	0	0	0	0	+
23222780	chr2L	0	0	0	0	0	0	+
23222781	chr2L	0	0	0	0	0	0	+
23222782	chr2L	0	0	0	0	0	0	+
23222783	chr2L	0	0	0	0	0	0	+
23222784	chr2L	0	0	0	0	0	0	+
23222785	chr2L	0	0	0	0	0	0	+
23222786	chr2L	0	0	0	0	0	0	+
23222787	chr2L	0	0	0	0	0	0	+
23222788	chr2L	0	0	0	0	0	0	+
23222789	chr2L	0	0	0	0	0	0	+
23222790	chr2L	0	0	0	0	0	0	+
23222791	chr2L	0	0	0	0	0	0	+
23222792	chr2L	0	0	0	0	0	0	+
23222793	chr2L	0	0	0	0	0	0	+
23222794	chr2L	0	0	0	0	0	0	+
23222795	chr2L	0	0	0	0	0	0	+
23222796	chr2L	0	0	0	0	0	0	+
23222797	chr2L	0	0	0	0	0	0	+
23222798	chr2L	0	0	0	0	0	0	+
23222799	chr2L	0	0	0	0	0	0	+
23222800	chr2L	0	0	0	0	0	0	+
23222801	chr2L	0	0	0	0	0	0	+
23222802	chr2L	0	0	0	0	0	0	+
23222803	chr2L	0	0	0	0	0	0	+
23222804	chr2L	0	0	0	0	0	0	+
23222805	chr2L	0	0	0	0	0	0	+
23222806	chr2L	0	0	0	0	0	0	+
23222807	chr2L	0	0	0	0	0	0	+
23222808	chr2L	0	0	0	0	0	0	+
23222809	chr2L	0	0	0	0	0	0	+
23222810	chr2L	0	0	0	0	0	0	+
23222811	chr2L	0	0	0	0	0	0	+
23222812	chr2L	0	0	0	0	0	0	+
23222813	chr2L	0	0	0	0	0	0	+
23222814	chr2L	0	0	0	0	0	0	+
23222815	chr2L	0	0	0	0	0	0	+
23222816	chr2L	0	0	0	0	0	0	+
23222817	chr2L	0	0	0	0	0	0	+
23222818	chr2L	0	0	0	0	0	0	+
23222819	chr2L	0	0	0	0	0	0	+
23222820	chr2L	0	0	0	0	0	0	+
23222821	chr2L	0	0	0	0	0	0	+
23222822	chr2L	0	0	0	0	0	0	+
23222823	chr2L	0	0	0	0	0	0	+
23222824	chr2L	0	0	0	0	0	0	+
23222825	chr2L	0	0	0	0	0	0	+
23222826	chr2L	0	0	0	0	0	0	+
23222827	chr2L	0	0	0	0	0	0	+
23222828	chr2L	0	0	0	0	0	0	+
23222829	chr2L	0	0	0	0	0	0	+
23222830	chr2L	0	0	0	0	0	0	+
23222831	chr2L	0	0	0	0	0	0	+
23222832	chr2L	0	0	0	0	0	0	+
23222833	chr2L	0	0	0	0	0	0	+
23222834	chr2L	0	0	0	0	0	0	+
23222835	chr2L	0	0	0	0	0	0	+
23222836	chr2L	0	0	0	0	0	0	+
23222837	chr2L	0	0	0	0	0	0	+
23222838	chr2L	0	0	0	0	0	0	+
23222839	chr2L	0	0	0	0	0	0	+
23222840	chr2L	0	0	0	0	0	0	+
23222841	chr2L	0	0	0	0	0	0	+
23222842	chr2L	0	0	0	0	0	0	+
23222843	chr2L	0	0	0	0	0	0	+
23222844	chr2L	0	0	0	0	0	0	+
23222845	chr2L	0	0	0	0	0	0	+
23222846	chr2L	0	0	0	0	0	0	+
23222847	chr2L	0	0	0	0	0	0	+
23222848	chr2L	0	0	0	0	0	0	+
23222849	chr2L	0	0	0	0	0	0	+
23222850	chr2L	0	0	0	0	0	0	+
23222851	chr2L	0	0	0	0	0	0	+
23222852	chr2L	0	0	0	0	0	0	+
23222853	chr2L	0	0	0	0	0	0	+
23222854	chr2L	0	0	0	0	0	0	+
23222855	chr2L	0	0	0	0	0	0	+
23222856	chr2L	0	0	0	0	0	0	+
23222857	chr2L	0	0	0	0	0	0	+
23222858	chr2L	0	0	0	0	0	0	+
23222859	chr2L	0	0	0	0	0	0	+
23222860	chr2L	0	0	0	0	0	0	+
23222861	chr2L	0	0	0	0	0	0	+
23222862	chr2L	0	0	0	0	0	0	+
23222863	chr2L	0	0	0	0	0	0	+
23222864	chr2L	0	0	0	0	0	0	+
23222865	chr2L	0	0	0	0	0	0	+
23222866	chr2L	0	0	0	0	0	0	+
23222867	chr2L	0	0	0	0	0	0	+
23222868	chr2L	0	0	0	0	0	0	+
23222869	chr2L	0	0	0	0	0	0	+
23222870	chr2L	0	0	0	0	0	0	+
23222871	chr2L	0	0	0	0	0	0	+
23222872	chr2L	0	0	0	0	0	0	+
23222873	chr2L	0	0	0	0	0	0	+
23222874	chr2L	0	0	0	0	0	0	+
23222875	chr2L	0	0	0	0	0	0	+
23222876	chr2L	0	0	0	0	0	0	+
23222877	chr2L	0	0	0	0	0	0	+
23222878	chr2L	0	0	0	0	0	0	+
23222879	chr2L	0	0	0	0	0	0	+
23222880	chr2L	0	0	0	0	0	0	+
23222881	chr2L	0	0	0	0	0	0	+
23222882	chr2L	0	0	0	0	0	0	+
23222883	chr2L	0	0	0	0	0	0	+
23222884	chr2L	0	0	0	0	0	0	+
23222885	chr2L	0	0	0	0	0	0	+
23222886	chr2L	0	0	0	0	0	0	+
23222887	chr2L	0	0	0	0	0	0	+
23222888	chr2L	0	0	0	0	0	0	+
23222889	chr2L	0	0	0	0	0	0	+
23222890	chr2L	0	0	0	0	0	0	+
23222891	chr2L	0	0	0	0	0	0	+
23222892	chr2L	0	0	0	0	0	0	+
23222893	chr2L	0	0	0	0	0	0	+
23222894	chr2L	0	0	0	0	0	0	+
23222895	chr2L	0	0	0	0	0	0	+
23222896	chr2L	0	0	0	0	0	0	+
23222897	chr2L	0	0	0	0	0	0	+
23222898	chr2L	0	0	0	0	0	0	+
23222899	chr2L	0	0	0	0	0	0	+
23222900	chr2L	0	0	0	0	0	0	+
23222901	chr2L	0	0	0	0	0	0	+
23222902	chr2L	0	0	0	0	0	0	+
23222903	chr2L	0	0	0	0	0	0	+
23222904	chr2L	0	0	0	0	0	0	+
23222905	chr2L	0	0	0	0	0	0	+
23222906	chr2L	0	0	0	0	0	0	+
23222907	chr2L	0	0	0	0	0	0	+
23222908	chr2L	0	0	0	0	0	0	+
23222909	chr2L	0	0	0	0	0	0	+
23222910	chr2L	0	0	0	0	0	0	+
23222911	chr2L	0	0	0	0	0	0	+
23222912	chr2L	0	0	0	0	0	0	+
23222913	chr2L	0	0	0	0	0	0	+
23222914	chr2L	0	0	0	0	0	0	+
23222915	chr2L	0	0	0	0	0	0	+
23222916	chr2L	0	0	0	0	0	0	+
23222917	chr2L	0	0	0	0	0	0	+
23222918	chr2L	0	0	0	0	0	0	+
23222919	chr2L	0	0	0	0	0	0	+
23222920	chr2L	0	0	0	0	0	0	+
23222921	chr2L	0	0	0	0	0	0	+
23222922	chr2L	0	0	0	0	0	0	+
23222923	chr2L	0	0	0	0	0	0	+
23222924	chr2L	0	0	0	0	0	0	+
23222925	chr2L	0	0	0	0	0	0	+
23222926	chr2L	0	0	0	0	0	0	+
23222927	chr2L	0	0	0	0	0	0	+
23222928	chr2L	0	0	0	0	0	0	+
23222929	chr2L	0	0	0	0	0	0	+
23222930	chr2L	0	0	0	0	0	0	+
23222931	chr2L	0	0	0	0	0	0	+
23222932	chr2L	0	0	0	0	0	0	+
23222933	chr2L	0	0	0	0	0	0	+
23222934	chr2L	0	0	0	0	0	0	+
23222935	chr2L	0	0	0	0	0	0	+
23222936	chr2L	0	0	0	0	0	0	+
23222937	chr2L	0	0	0	0	0	0	+
23222938	chr2L	0	0	0	0	0	0	+
23222939	chr2L	0	0	0	0	0	0	+
23222940	chr2L	0	0	0	0	0	0	+
23222941	chr2L	0	0	0	0	0	0	+
23222942	chr2L	0	0	0	0	0	0	+
23222943	chr2L	0	0	0	0	0	0	+
23222944	chr2L	0	0	0	0	0	0	+
23222945	chr2L	0	0	0	0	0	0	+
23222946	chr2L	0	0	0	0	0	0	+
23222947	chr2L	0	0	0	0	0	0	+
23222948	chr2L	0	0	0	0	0	0	+
23222949	chr2L	0	0	0	0	0	0	+
23222950	chr2L	0	0	0	0	0	0	+
23222951	chr2L	0	0	0	0	0	0	+
23222952	chr2L	0	0	0	0	0	0	+
23222953	chr2L	0	0	0	0	0	0	+
23222954	chr2L	0	0	0	0	0	0	+
23222955	chr2L	0	0	0	0	0	0	+
23222956	chr2L	0	0	0	0	0	0	+
23222957	chr2L	0	0	0	0	0	0	+
23222958	chr2L	0	0	0	0	0	0	+
23222959	chr2L	0	0	0	0	0	0	+
23222960	chr2L	0	0	0	0	0	0	+
23222961	chr2L	0	0	0	0	0	0	+
23222962	chr2L	0	0	0	0	0	0	+
23222963	chr2L	0	0	0	0	0	0	+
23222964	chr2L	0	0	0	0	0	0	+
23222965	chr2L	0	0	0	0	0	0	+
23222966	chr2L	0	0	0	0	0	0	+
23222967	chr2L	0	0	0	0	0	0	+
23222968	chr2L	0	0	0	0	0	0	+
23222969	chr2L	0	0	0	0	0	0	+
23222970	chr2L	0	0	0	0	0	0	+
23222971	chr2L	0	0	0	0	0	0	+
23222972	chr2L	0	0	0	0	0	0	+
23222973	chr2L	0	0	0	0	0	0	+
23222974	chr2L	0	0	0	0	0	0	+
23222975	chr2L	0	0	0	0	0	0	+
23222976	chr2L	0	0	0	0	0	0	+
23222977	chr2L	0	0	0	0	0	0	+
23222978	chr2L	0	0	0	0	0	0	+
23222979	chr2L	0	0	0	0	0	0	+
23222980	chr2L	0	0	0	0	0	0	+
23222981	chr2L	0	0	0	0	0	0	+
23222982	chr2L	0	0	0	0	0	0	+
23222983	chr2L	0	0	0	0	0	0	+
23222984	chr2L	0	0	0	0	0	0	+
23222985	chr2L	0	0	0	0	0	0	+
23222986	chr2L	0	0	0	0	0	0	+
23222987	chr2L	0	0	0	0	0	0	+
23222988	chr2L	0	0	0	0	0	0	+
23222989	chr2L	0	0	0	0	0	0	+
23222990	chr2L	0	0	0	0	0	0	+
23222991	chr2L	0	0	0	0	0	0	+
23222992	chr2L	0	0	0	0	0	0	+
23222993	chr2L	0	0	0	0	0	0	+
23222994	chr2L	0	0	0	0	0	0	+
23222995	chr2L	0	0	0	0	0	0	+
23222996	chr2L	0	0	0	0	0	0	+
23222997	chr2L	0	0	0	0	0	0	+
23222998	chr2L	0	0	0	0	0	0	+
23222999	chr2L	0	0	0	0	0	0	+
23223000	chr2L	0	0	0	0	0	0	+
23223001	chr2L	0	0	0	0	0	0	+
23223002	chr2L	0	0	0	0	0	0	+
23223003	chr2L	0	0	0	0	0	0	+
23223004	chr2L	0	0	0	0	0	0	+
23223005	chr2L	0	0	0	0	0	0	+
23223006	chr2L	0	0	0	0	0	0	+
23223007	chr2L	0	0	0	0	0	0	+
23223008	chr2L	0	0	0	0	0	0	+
23223009	chr2L	0	0	0	0	0	0	+
23223010	chr2L	0	0	0	0	0	0	+
23223011	chr2L	0	0	0	0	0	0	+
23223012	chr2L	0	0	0	0	0	0	+
23223013	chr2L	0	0	0	0	0	0	+
23223014	chr2L	0	0	0	0	0	0	+
23223015	chr2L	0	0	0	0	0	0	+
23223016	chr2L	0	0	0	0	0	0	+
23223017	chr2L	0	0	0	0	0	0	+
23223018	chr2L	0	0	0	0	0	0	+
23223019	chr2L	0	0	0	0	0	0	+
23223020	chr2L	0	0	0	0	0	0	+
23223021	chr2L	0	0	0	0	0	0	+
23223022	chr2L	0	0	0	0	0	0	+
23223023	chr2L	0	0	0	0	0	0	+
23223024	chr2L	0	0	0	0	0	0	+
23223025	chr2L	0	0	0	0	0	0	+
23223026	chr2L	0	0	0	0	0	0	+
23223027	chr2L	0	0	0	0	0	0	+
23223028	chr2L	0	0	0	0	0	0	+
23223029	chr2L	0	0	0	0	0	0	+
23223030	chr2L	0	0	0	0	0	0	+
23223031	chr2L	0	0	0	0	0	0	+
23223032	chr2L	0	0	0	0	0	0	+
23223033	chr2L	0	0	0	0	0	0	+
23223034	chr2L	0	0	0	0	0	0	+
23223035	chr2L	0	0	0	0	0	0	+
23223036	chr2L	0	0	0	0	0	0	+
23223037	chr2L	0	0	0	0	0	0	+
23223038	chr2L	0	0	0	0	0	0	+
23223039	chr2L	0	0	0	0	0	0	+
23223040	chr2L	0	0	0	0	0	0	+
23223041	chr2L	0	0	0	0	0	0	+
23223042	chr2L	0	0	0	0	0	0	+
23223043	chr2L	0	0	0	0	0	0	+
23223044	chr2L	0	0	0	0	0	0	+
23223045	chr2L	0	0	0	0	0	0	+
23223046	chr2L	0	0	0	0	0	0	+
23223047	chr2L	0	0	0	0	0	0	+
23223048	chr2L	0	0	0	0	0	0	+
23223049	chr2L	0	0	0	0	0	0	+
23223050	chr2L	0	0	0	0	0	0	+
23223051	chr2L	0	0	0	0	0	0	+
23223052	chr2L	0	0	0	0	0	0	+
23223053	chr2L	0	0	0	0	0	0	+
23223054	chr2L	0	0	0	0	0	0	+
23223055	chr2L	0	0	0	0	0	0	+
23223056	chr2L	0	0	0	0	0	0	+
23223057	chr2L	0	0	0	0	0	0	+
23223058	chr2L	0	0	0	0	0	0	+
23223059	chr2L	0	0	0	0	0	0	+
23223060	chr2L	0	0	0	0	0	0	+
23223061	chr2L	0	0	0	0	0	0	+
23223062	chr2L	0	0	0	0	0	0	+
23223063	chr2L	0	0	0	0	0	0	+
23223064	chr2L	0	0	0	0	0	0	+
23223065	chr2L	0	0	0	0	0	0	+
23223066	chr2L	0	0	0	0	0	0	+
23223067	chr2L	0	0	0	0	0	0	+
23223068	chr2L	0	0	0	0	0	0	+
23223069	chr2L	0	0	0	0	0	0	+
23223070	chr2L	0	0	0	0	0	0	+
23223071	chr2L	0	0	0	0	0	0	+
23223072	chr2L	0	0	0	0	0	0	+
23223073	chr2L	0	0	0	0	0	0	+
23223074	chr2L	0	0	0	0	0	0	+
23223075	chr2L	0	0	0	0	0	0	+
23223076	chr2L	0	0	0	0	0	0	+
23223077	chr2L	0	0	0	0	0	0	+
23223078	chr2L	0	0	0	0	0	0	+
23223079	chr2L	0	0	0	0	0	0	+
23223080	chr2L	0	0	0	0	0	0	+
23223081	chr2L	0	0	0	0	0	0	+
23223082	chr2L	0	0	0	0	0	0	+
23223083	chr2L	0	0	0	0	0	0	+
23223084	chr2L	0	0	0	0	0	0	+
23223085	chr2L	0	0	0	0	0	0	+
23223086	chr2L	0	0	0	0	0	0	+
23223087	chr2L	0	0	0	0	0	0	+
23223088	chr2L	0	0	0	0	0	0	+
23223089	chr2L	0	0	0	0	0	0	+
23223090	chr2L	0	0	0	0	0	0	+
23223091	chr2L	0	0	0	0	0	0	+
23223092	chr2L	0	0	0	0	0	0	+
23223093	chr2L	0	0	0	0	0	0	+
23223094	chr2L	0	0	0	0	0	0	+
23223095	chr2L	0	0	0	0	0	0	+
23223096	chr2L	0	0	0	0	0	0	+
23223097	chr2L	0	0	0	0	0	0	+
23223098	chr2L	0	0	0	0	0	0	+
23223099	chr2L	0	0	0	0	0	0	+
23223100	chr2L	0	0	0	0	0	0	+
23223101	chr2L	0	0	0	0	0	0	+
23223102	chr2L	0	0	0	0	0	0	+
23223103	chr2L	0	0	0	0	0	0	+
23223104	chr2L	0	0	0	0	0	0	+
23223105	chr2L	0	0	0	0	0	0	+
23223106	chr2L	0	0	0	0	0	0	+
23223107	chr2L	0	0	0	0	0	0	+
23223108	chr2L	0	0	0	0	0	0	+
23223109	chr2L	0	0	0	0	0	0	+
23223110	chr2L	0	0	0	0	0	0	+
23223111	chr2L	0	0	0	0	0	0	+
23223112	chr2L	0	0	0	0	0	0	+
23223113	chr2L	0	0	0	0	0	0	+
23223114	chr2L	0	0	0	0	0	0	+
23223115	chr2L	0	0	0	0	0	0	+
23223116	chr2L	0	0	0	0	0	0	+
23223117	chr2L	0	0	0	0	0	0	+
23223118	chr2L	0	0	0	0	0	0	+
23223119	chr2L	0	0	0	0	0	0	+
23223120	chr2L	0	0	0	0	0	0	+
23223121	chr2L	0	0	0	0	0	0	+
23223122	chr2L	0	0	0	0	0	0	+
23223123	chr2L	0	0	0	0	0	0	+
23223124	chr2L	0	0	0	0	0	0	+
23223125	chr2L	0	0	0	0	0	0	+
23223126	chr2L	0	0	0	0	0	0	+
23223127	chr2L	0	0	0	0	0	0	+
23223128	chr2L	0	0	0	0	0	0	+
23223129	chr2L	0	0	0	0	0	0	+
23223130	chr2L	0	0	0	0	0	0	+
23223131	chr2L	0	0	0	0	0	0	+
23223132	chr2L	0	0	0	0	0	0	+
23223133	chr2L	0	0	0	0	0	0	+
23223134	chr2L	0	0	0	0	0	0	+
23223135	chr2L	0	0	0	0	0	0	+
23223136	chr2L	0	0	0	0	0	0	+
23223137	chr2L	0	0	0	0	0	0	+
23223138	chr2L	0	0	0	0	0	0	+
23223139	chr2L	0	0	0	0	0	0	+
23223140	chr2L	0	0	0	0	0	0	+
23223141	chr2L	0	0	0	0	0	0	+
23223142	chr2L	0	0	0	0	0	0	+
23223143	chr2L	0	0	0	0	0	0	+
23223144	chr2L	0	0	0	0	0	0	+
23223145	chr2L	0	0	0	0	0	0	+
23223146	chr2L	0	0	0	0	0	0	+
23223147	chr2L	0	0	0	0	0	0	+
23223148	chr2L	0	0	0	0	0	0	+
23223149	chr2L	0	0	0	0	0	0	+
23223150	chr2L	0	0	0	0	0	0	+
23223151	chr2L	0	0	0	0	0	0	+
23223152	chr2L	0	0	0	0	0	0	+
23223153	chr2L	0	0	0	0	0	0	+
23223154	chr2L	0	0	0	0	0	0	+
23223155	chr2L	0	0	0	0	0	0	+
23223156	chr2L	0	0	0	0	0	0	+
23223157	chr2L	0	0	0	0	0	0	+
23223158	chr2L	0	0	0	0	0	0	+
23223159	chr2L	0	0	0	0	0	0	+
23223160	chr2L	0	0	0	0	0	0	+
23223161	chr2L	0	0	0	0	0	0	+
23223162	chr2L	0	0	0	0	0	0	+
23223163	chr2L	0	0.145487	0	0	0	0	+
23223164	chr2L	0	0.145487	0	0	0	0	+
23223165	chr2L	0	0.145487	0	0	0	0	+
23223166	chr2L	0	0.145487	0	0	0	0	+
23223167	chr2L	0	0.145487	0	0	0	0	+
23223168	chr2L	0	0.145487	0	0	0	0	+
23223169	chr2L	0	0.145487	0	0	0	0	+
23223170	chr2L	0	0.145487	0	0	0	0	+
23223171	chr2L	0	0.145487	0	0	0	0	+
23223172	chr2L	0	0.145487	0	0	0	0	+
23223173	chr2L	0	0.145487	0	0	0	0	+
23223174	chr2L	0	0.145487	0	0	0	0	+
23223175	chr2L	0	0.145487	0	0	0	0	+
23223176	chr2L	0	0.145487	0	0	0	0	+
23223177	chr2L	0	0.145487	0	0	0	0	+
23223178	chr2L	0	0.145487	0	0	0	0	+
23223179	chr2L	0	0.145487	0	0	0	0	+
23223180	chr2L	0	0.145487	0	0	0	0	+
23223181	chr2L	0	0.145487	0	0	0	0	+
23223182	chr2L	0	0.145487	0	0	0	0	+
23223183	chr2L	0	0.145487	0	0	0	0	+
23223184	chr2L	0	0.145487	0	0	0	0	+
23223185	chr2L	0	0.145487	0	0	0	0	+
23223186	chr2L	0	0.145487	0	0	0	0	+
23223187	chr2L	0	0.145487	0	0	0	0	+
23223188	chr2L	0	0	0	0	0	0	+
23223189	chr2L	0	0	0	0	0	0	+
23223190	chr2L	0	0	0	0	0	0	+
23223191	chr2L	0	0	0	0	0	0	+
23223192	chr2L	0	0	0	0	0	0	+
23223193	chr2L	0	0	0	0	0	0	+
23223194	chr2L	0	0	0	0	0	0	+
23223195	chr2L	0	0	0	0	0	0	+
23223196	chr2L	0	0	0	0	0	0	+
23223197	chr2L	0	0	0	0	0	0	+
23223198	chr2L	0	0	0	0	0	0	+
23223199	chr2L	0	0	0	0	0	0	+
23223200	chr2L	0	0	0	0	0	0	+
23223201	chr2L	0	0	0	0	0	0	+
23223202	chr2L	0	0	0	0	0	0	+
23223203	chr2L	0	0	0	0	0	0	+
23223204	chr2L	0	0	0	0	0	0	+
23223205	chr2L	0	0	0	0	0	0	+
23223206	chr2L	0	0	0	0	0	0	+
23223207	chr2L	0	0	0	0	0	0	+
23223208	chr2L	0	0	0	0	0	0	+
23223209	chr2L	0	0	0	0	0	0	+
23223210	chr2L	0	0	0	0	0	0	+
23223211	chr2L	0	0	0	0	0	0	+
23223212	chr2L	0	0	0	0	0	0	+
23223213	chr2L	0	0	0	0	0	0	+
23223214	chr2L	0	0	0	0	0	0	+
23223215	chr2L	0	0	0	0	0	0	+
23223216	chr2L	0	0	0	0	0	0	+
23223217	chr2L	0	0	0	0	0	0	+
23223218	chr2L	0	0	0	0	0	0	+
23223219	chr2L	0	0	0	0	0	0	+
23223220	chr2L	0	0	0	0	0	0	+
23223221	chr2L	0	0	0	0	0	0	+
23223222	chr2L	0	0	0	0	0	0	+
23223223	chr2L	0	0	0	0	0	0	+
23223224	chr2L	0	0	0	0	0	0	+
23223225	chr2L	0	0	0	0	0	0	+
23223226	chr2L	0	0	0	0	0	0	+
23223227	chr2L	0	0	0	0	0	0	+
23223228	chr2L	0	0	0	0	0	0	+
23223229	chr2L	0	0	0	0	0	0	+
23223230	chr2L	0	0	0	0	0	0	+
23223231	chr2L	0	0	0	0	0	0	+
23223232	chr2L	0	0	0	0	0	0	+
23223233	chr2L	0	0	0	0	0	0	+
23223234	chr2L	0	0	0	0	0	0	+
23223235	chr2L	0	0	0	0	0	0	+
23223236	chr2L	0	0	0	0	0	0	+
23223237	chr2L	0	0	0	0	0	0	+
23223238	chr2L	0	0	0	0	0	0	+
23223239	chr2L	0	0	0	0	0	0	+
23223240	chr2L	0	0	0	0	0	0	+
23223241	chr2L	0	0	0	0	0	0	+
23223242	chr2L	0	0	0	0	0	0	+
23223243	chr2L	0	0	0	0	0	0	+
23223244	chr2L	0	0	0	0	0	0	+
23223245	chr2L	0	0	0	0	0	0	+
23223246	chr2L	0	0	0	0	0	0	+
23223247	chr2L	0	0	0	0	0	0	+
23223248	chr2L	0	0	0	0	0	0	+
23223249	chr2L	0	0	0	0	0	0	+
23223250	chr2L	0	0	0	0	0	0	+
23223251	chr2L	0	0	0	0	0	0	+
23223252	chr2L	0	0	0	0	0	0	+
23223253	chr2L	0	0	0	0	0	0	+
23223254	chr2L	0	0	0	0	0	0	+
23223255	chr2L	0	0	0	0	0	0	+
23223256	chr2L	0	0	0	0	0	0	+
23223257	chr2L	0	0	0	0	0	0	+
23223258	chr2L	0	0	0	0	0	0	+
23223259	chr2L	0	0	0	0	0	0	+
23223260	chr2L	0	0	0	0	0	0	+
23223261	chr2L	0	0	0	0	0	0	+
23223262	chr2L	0	0	0	0	0	0	+
23223263	chr2L	0	0	0	0	0	0	+
23223264	chr2L	0	0	0	0	0	0	+
23223265	chr2L	0	0	0	0	0	0	+
23223266	chr2L	0	0	0	0	0	0	+
23223267	chr2L	0	0	0.143428	0	0.125951	0	+
23223268	chr2L	0	0	0.143428	0	0.125951	0	+
23223269	chr2L	0	0	0.143428	0	0.125951	0	+
23223270	chr2L	0	0	0.143428	0	0.125951	0	+
23223271	chr2L	0	0	0.143428	0	0.125951	0	+
23223272	chr2L	0	0	0.143428	0	0.125951	0	+
23223273	chr2L	0	0	0.143428	0	0.125951	0	+
23223274	chr2L	0	0	0.143428	0	0.125951	0	+
23223275	chr2L	0	0	0.143428	0	0.125951	0	+
23223276	chr2L	0	0	0.143428	0	0.125951	0	+
23223277	chr2L	0	0	0.143428	0	0.125951	0	+
23223278	chr2L	0	0	0.143428	0	0.125951	0	+
23223279	chr2L	0	0	0.143428	0	0.125951	0	+
23223280	chr2L	0	0	0.143428	0	0.125951	0.147926	+
23223281	chr2L	0	0	0.286856	0	0.125951	0.147926	+
23223282	chr2L	0	0	0.286856	0	0.125951	0.147926	+
23223283	chr2L	0	0	0.286856	0	0.125951	0.147926	+
23223284	chr2L	0	0	0.286856	0	0.125951	0.147926	+
23223285	chr2L	0	0	0.286856	0	0.125951	0.147926	+
23223286	chr2L	0	0.145487	0.286856	0	0.125951	0.147926	+
23223287	chr2L	0	0.145487	0.286856	0	0.125951	0.147926	+
23223288	chr2L	0	0.145487	0.286856	0	0.125951	0.147926	+
23223289	chr2L	0	0.145487	0.286856	0	0.125951	0.147926	+
23223290	chr2L	0	0.145487	0.286856	0	0.125951	0.147926	+
23223291	chr2L	0	0.145487	0.286856	0	0.125951	0.147926	+
23223292	chr2L	0	0.145487	0.286856	0	0.125951	0.147926	+
23223293	chr2L	0	0.145487	0.143428	0	0	0.147926	+
23223294	chr2L	0	0.145487	0.143428	0	0	0.147926	+
23223295	chr2L	0	0.145487	0.143428	0	0	0.147926	+
23223296	chr2L	0	0.145487	0.143428	0	0	0.147926	+
23223297	chr2L	0	0.145487	0.143428	0	0	0.147926	+
23223298	chr2L	0	0.145487	0.143428	0	0	0.147926	+
23223299	chr2L	0	0.145487	0.143428	0	0	0.147926	+
23223300	chr2L	0	0.145487	0.143428	0	0	0.147926	+
23223301	chr2L	0	0.145487	0.143428	0	0	0.147926	+
23223302	chr2L	0	0.145487	0.143428	0	0	0.147926	+
23223303	chr2L	0	0.145487	0.143428	0	0	0.147926	+
23223304	chr2L	0	0.145487	0.143428	0	0	0.147926	+
23223305	chr2L	0	0.145487	0.143428	0	0	0.147926	+
23223306	chr2L	0	0.145487	0.143428	0	0	0.147926	+
23223307	chr2L	0	0.145487	0.143428	0	0	0.147926	+
23223308	chr2L	0	0.145487	0	0	0	0.147926	+
23223309	chr2L	0	0.145487	0	0	0	0	+
23223310	chr2L	0	0.145487	0	0	0	0	+
23223311	chr2L	0	0.145487	0	0	0	0	+
23223312	chr2L	0	0	0	0	0	0	+
23223313	chr2L	0	0	0	0	0	0	+
23223314	chr2L	0	0	0	0	0	0	+
23223315	chr2L	0	0	0	0	0	0	+
23223316	chr2L	0	0	0	0	0	0	+
23223317	chr2L	0	0	0	0	0	0	+
23223318	chr2L	0	0	0	0	0	0	+
23223319	chr2L	0	0	0	0	0	0	+
23223320	chr2L	0	0	0	0	0	0	+
23223321	chr2L	0	0	0	0	0	0	+
23223322	chr2L	0	0	0	0	0	0	+
23223323	chr2L	0	0	0	0	0	0	+
23223324	chr2L	0	0	0	0	0	0	+
23223325	chr2L	0	0	0	0	0	0	+
23223326	chr2L	0	0	0	0	0	0	+
23223327	chr2L	0	0	0	0	0	0	+
23223328	chr2L	0	0	0	0	0	0	+
23223329	chr2L	0	0	0	0	0	0	+
23223330	chr2L	0	0	0	0	0	0	+
23223331	chr2L	0	0	0	0	0	0	+
23223332	chr2L	0	0	0	0	0	0	+
23223333	chr2L	0	0	0	0	0	0	+
23223334	chr2L	0	0	0	0	0	0	+
23223335	chr2L	0	0	0	0	0	0	+
23223336	chr2L	0	0	0	0	0	0	+
23223337	chr2L	0	0	0	0	0	0	+
23223338	chr2L	0	0	0	0	0	0	+
23223339	chr2L	0	0	0	0	0	0	+
23223340	chr2L	0	0	0	0	0	0	+
23223341	chr2L	0	0	0	0	0	0	+
23223342	chr2L	0	0	0	0	0	0	+
23223343	chr2L	0	0	0	0	0	0	+
23223344	chr2L	0	0	0	0	0	0	+
23223345	chr2L	0	0	0	0	0	0	+
23223346	chr2L	0	0	0	0	0	0	+
23223347	chr2L	0	0	0	0	0	0	+
23223348	chr2L	0	0	0	0	0	0	+
23223349	chr2L	0	0	0	0	0	0	+
23223350	chr2L	0	0	0	0	0	0	+
23223351	chr2L	0	0	0.143428	0	0	0	+
23223352	chr2L	0	0	0.143428	0	0	0	+
23223353	chr2L	0	0	0.143428	0	0	0	+
23223354	chr2L	0	0	0.143428	0	0	0	+
23223355	chr2L	0	0	0.143428	0	0	0	+
23223356	chr2L	0	0	0.143428	0	0	0	+
23223357	chr2L	0	0	0.143428	0	0	0	+
23223358	chr2L	0	0	0.143428	0	0	0	+
23223359	chr2L	0	0	0.143428	0	0	0	+
23223360	chr2L	0	0	0.143428	0	0	0	+
23223361	chr2L	0	0	0.143428	0	0	0	+
23223362	chr2L	0	0	0.143428	0	0	0	+
23223363	chr2L	0	0	0.143428	0	0	0	+
23223364	chr2L	0	0	0.143428	0	0	0	+
23223365	chr2L	0	0	0.143428	0	0	0	+
23223366	chr2L	0	0	0.143428	0	0	0	+
23223367	chr2L	0	0	0.143428	0	0	0	+
23223368	chr2L	0	0	0.143428	0	0	0	+
23223369	chr2L	0	0	0.143428	0	0	0	+
23223370	chr2L	0	0	0.143428	0	0	0	+
23223371	chr2L	0	0	0.143428	0	0	0	+
23223372	chr2L	0	0	0.143428	0	0	0	+
23223373	chr2L	0	0	0.143428	0	0	0	+
23223374	chr2L	0	0	0.143428	0	0	0	+
23223375	chr2L	0	0	0.143428	0	0	0	+
23223376	chr2L	0	0	0.143428	0	0	0	+
23223377	chr2L	0	0	0.143428	0	0	0	+
23223378	chr2L	0	0	0.143428	0	0	0	+
23223379	chr2L	0	0	0.143428	0	0	0	+
23223380	chr2L	0	0	0	0	0	0	+
23223381	chr2L	0	0	0	0	0	0	+
23223382	chr2L	0	0	0	0	0	0	+
23223383	chr2L	0	0	0	0	0	0	+
23223384	chr2L	0	0	0	0	0	0	+
23223385	chr2L	0	0	0	0	0	0	+
23223386	chr2L	0	0	0	0	0	0	+
23223387	chr2L	0	0	0	0	0	0	+
23223388	chr2L	0	0	0	0	0	0	+
23223389	chr2L	0	0	0	0	0	0	+
23223390	chr2L	0	0	0	0	0	0	+
23223391	chr2L	0	0	0	0	0	0	+
23223392	chr2L	0	0	0	0	0	0	+
23223393	chr2L	0	0	0	0	0	0	+
23223394	chr2L	0	0	0	0	0	0	+
23223395	chr2L	0	0	0	0	0	0	+
23223396	chr2L	0	0	0	0	0	0	+
23223397	chr2L	0	0	0	0	0	0	+
23223398	chr2L	0	0	0	0	0	0	+
23223399	chr2L	0	0	0	0	0	0	+
23223400	chr2L	0	0	0	0	0	0	+
23223401	chr2L	0	0.145487	0	0	0	0	+
23223402	chr2L	0	0.290974	0	0	0	0	+
23223403	chr2L	0	0.290974	0	0	0	0	+
23223404	chr2L	0	0.290974	0	0	0	0	+
23223405	chr2L	0	0.290974	0	0	0	0	+
23223406	chr2L	0	0.290974	0	0	0	0	+
23223407	chr2L	0	0.290974	0	0	0	0	+
23223408	chr2L	0	0.290974	0	0	0	0	+
23223409	chr2L	0	0.290974	0	0	0	0	+
23223410	chr2L	0	0.290974	0	0	0	0	+
23223411	chr2L	0	0.290974	0	0	0	0	+
23223412	chr2L	0	0.290974	0	0	0	0	+
23223413	chr2L	0	0.290974	0	0	0	0	+
23223414	chr2L	0	0.290974	0	0	0	0	+
23223415	chr2L	0	0.290974	0	0	0	0	+
23223416	chr2L	0	0.290974	0	0	0	0	+
23223417	chr2L	0	0.290974	0	0	0	0	+
23223418	chr2L	0	0.290974	0	0	0	0	+
23223419	chr2L	0	0.290974	0	0	0	0	+
23223420	chr2L	0	0.290974	0	0	0	0	+
23223421	chr2L	0	0.290974	0	0	0	0	+
23223422	chr2L	0	0.290974	0	0	0	0	+
23223423	chr2L	0	0.290974	0	0	0	0	+
23223424	chr2L	0	0.290974	0	0	0	0	+
23223425	chr2L	0	0.290974	0	0	0	0	+
23223426	chr2L	0	0.290974	0	0	0	0	+
23223427	chr2L	0	0.290974	0	0	0	0	+
23223428	chr2L	0	0	0	0	0	0	+
23223429	chr2L	0	0	0	0	0	0	+
23223430	chr2L	0	0	0	0	0	0	+
23223431	chr2L	0	0	0	0	0	0	+
23223432	chr2L	0	0	0	0	0	0	+
23223433	chr2L	0	0	0	0	0	0	+
23223434	chr2L	0	0	0	0	0	0	+
23223435	chr2L	0	0	0	0	0	0	+
23223436	chr2L	0	0	0	0	0	0	+
23223437	chr2L	0	0	0	0	0	0	+
23223438	chr2L	0	0	0	0	0	0	+
23223439	chr2L	0	0	0	0	0	0	+
23223440	chr2L	0	0	0	0	0	0	+
23223441	chr2L	0	0	0	0	0	0	+
23223442	chr2L	0	0	0	0	0	0	+
23223443	chr2L	0	0	0	0	0	0	+
23223444	chr2L	0	0	0	0	0	0	+
23223445	chr2L	0	0	0	0	0	0	+
23223446	chr2L	0	0	0	0	0	0	+
23223447	chr2L	0	0	0	0	0	0	+
23223448	chr2L	0	0	0	0	0	0	+
23223449	chr2L	0	0	0	0	0	0	+
23223450	chr2L	0	0	0	0	0	0	+
23223451	chr2L	0	0	0	0	0	0	+
23223452	chr2L	0	0	0	0	0	0	+
23223453	chr2L	0	0	0	0	0	0	+
23223454	chr2L	0	0	0	0	0	0	+
23223455	chr2L	0	0	0	0	0	0	+
23223456	chr2L	0	0	0	0	0	0	+
23223457	chr2L	0	0	0	0	0	0	+
23223458	chr2L	0	0	0	0	0	0	+
23223459	chr2L	0	0	0	0	0	0	+
23223460	chr2L	0	0	0	0	0	0	+
23223461	chr2L	0	0	0	0	0	0	+
23223462	chr2L	0	0	0	0	0	0	+
23223463	chr2L	0	0	0	0	0	0	+
23223464	chr2L	0	0	0	0	0	0	+
23223465	chr2L	0	0	0	0	0	0	+
23223466	chr2L	0	0	0	0	0	0	+
23223467	chr2L	0	0	0	0	0	0	+
23223468	chr2L	0	0	0	0	0	0	+
23223469	chr2L	0	0	0	0	0	0	+
23223470	chr2L	0	0	0	0	0	0	+
23223471	chr2L	0	0	0	0	0	0	+
23223472	chr2L	0	0	0	0	0	0	+
23223473	chr2L	0	0	0	0	0	0	+
23223474	chr2L	0	0	0	0	0	0	+
23223475	chr2L	0	0	0	0	0	0	+
23223476	chr2L	0	0	0	0	0	0	+
23223477	chr2L	0	0	0	0	0	0	+
23223478	chr2L	0	0	0	0	0	0	+
23223479	chr2L	0	0	0	0	0	0	+
23223480	chr2L	0	0	0	0	0	0	+
23223481	chr2L	0	0	0	0	0	0	+
23223482	chr2L	0	0	0	0	0	0	+
23223483	chr2L	0	0	0	0	0	0	+
23223484	chr2L	0	0	0	0	0	0	+
23223485	chr2L	0	0	0	0	0	0	+
23223486	chr2L	0	0	0	0	0	0	+
23223487	chr2L	0	0	0	0	0	0	+
23223488	chr2L	0	0	0	0	0	0	+
23223489	chr2L	0	0	0	0	0	0	+
23223490	chr2L	0	0	0	0	0	0	+
23223491	chr2L	0	0	0	0	0	0	+
23223492	chr2L	0	0	0	0	0	0	+
23223493	chr2L	0	0	0	0	0	0	+
23223494	chr2L	0	0	0	0	0	0	+
23223495	chr2L	0	0	0	0	0	0	+
23223496	chr2L	0	0	0	0	0	0	+
23223497	chr2L	0	0	0	0	0	0	+
23223498	chr2L	0	0	0	0	0	0	+
23223499	chr2L	0	0	0	0	0	0	+
23223500	chr2L	0	0	0	0	0	0	+
23223501	chr2L	0	0	0	0	0	0	+
23223502	chr2L	0	0	0	0	0	0	+
23223503	chr2L	0	0	0	0	0	0	+
23223504	chr2L	0	0	0	0	0	0	+
23223505	chr2L	0	0	0	0	0	0	+
23223506	chr2L	0	0	0	0	0	0	+
23223507	chr2L	0	0	0	0	0	0	+
23223508	chr2L	0	0	0	0	0	0	+
23223509	chr2L	0	0	0	0	0	0	+
23223510	chr2L	0	0	0	0	0	0	+
23223511	chr2L	0	0	0	0	0	0	+
23223512	chr2L	0	0	0	0	0	0	+
23223513	chr2L	0	0	0	0	0	0	+
23223514	chr2L	0	0	0	0	0	0	+
23223515	chr2L	0	0	0	0	0	0	+
23223516	chr2L	0	0	0	0	0	0	+
23223517	chr2L	0	0	0	0	0	0	+
23223518	chr2L	0	0	0	0	0	0	+
23223519	chr2L	0	0	0	0	0	0	+
23223520	chr2L	0	0	0	0	0	0	+
23223521	chr2L	0	0	0	0	0	0	+
23223522	chr2L	0	0	0	0	0	0	+
23223523	chr2L	0	0	0	0	0	0	+
23223524	chr2L	0	0	0	0	0	0	+
23223525	chr2L	0	0	0	0	0	0	+
23223526	chr2L	0	0	0	0	0	0	+
23223527	chr2L	0	0	0	0	0	0	+
23223528	chr2L	0	0	0	0	0	0	+
23223529	chr2L	0	0	0	0	0	0	+
23223530	chr2L	0	0	0	0	0	0	+
23223531	chr2L	0	0	0	0	0	0	+
23223532	chr2L	0	0	0	0	0	0	+
23223533	chr2L	0	0	0	0	0	0	+
23223534	chr2L	0	0	0	0	0	0	+
23223535	chr2L	0	0	0	0	0	0	+
23223536	chr2L	0	0	0	0	0	0	+
23223537	chr2L	0	0	0	0	0	0	+
23223538	chr2L	0	0	0	0	0	0	+
23223539	chr2L	0	0	0	0	0	0	+
23223540	chr2L	0	0	0	0	0	0	+
23223541	chr2L	0	0	0	0	0	0	+
23223542	chr2L	0	0	0	0	0	0	+
23223543	chr2L	0	0	0	0	0	0	+
23223544	chr2L	0	0	0	0	0	0	+
23223545	chr2L	0	0	0	0	0	0	+
23223546	chr2L	0	0	0	0	0	0	+
23223547	chr2L	0	0	0	0	0	0	+
23223548	chr2L	0	0	0	0	0	0	+
23223549	chr2L	0	0	0	0	0	0	+
23223550	chr2L	0	0	0	0	0	0	+
23223551	chr2L	0	0	0	0	0	0	+
23223552	chr2L	0	0	0	0	0	0	+
23223553	chr2L	0	0	0	0	0	0	+
23223554	chr2L	0	0	0	0	0	0	+
23223555	chr2L	0	0	0	0	0	0	+
23223556	chr2L	0	0	0	0	0	0	+
23223557	chr2L	0	0	0	0	0	0	+
23223558	chr2L	0	0	0	0	0	0	+
23223559	chr2L	0	0	0	0	0	0	+
23223560	chr2L	0	0	0	0	0	0	+
23223561	chr2L	0	0	0	0	0	0	+
23223562	chr2L	0	0	0	0	0	0	+
23223563	chr2L	0	0	0	0	0	0	+
23223564	chr2L	0	0	0	0	0	0	+
23223565	chr2L	0	0	0	0	0	0	+
23223566	chr2L	0	0	0	0	0	0	+
23223567	chr2L	0	0	0	0	0	0	+
23223568	chr2L	0	0	0	0	0	0	+
23223569	chr2L	0	0	0	0	0	0	+
23223570	chr2L	0	0	0	0	0	0	+
23223571	chr2L	0	0	0	0	0	0	+
23223572	chr2L	0	0	0	0	0	0	+
23223573	chr2L	0	0	0	0	0	0	+
23223574	chr2L	0	0	0	0	0	0	+
23223575	chr2L	0	0	0	0	0	0	+
23223576	chr2L	0	0	0	0	0	0	+
23223577	chr2L	0	0	0	0	0.125951	0	+
23223578	chr2L	0	0	0	0	0.125951	0	+
23223579	chr2L	0	0	0	0	0.125951	0	+
23223580	chr2L	0	0.145487	0	0	0.125951	0	+
23223581	chr2L	0	0.145487	0	0	0.125951	0	+
23223582	chr2L	0	0.145487	0	0	0.125951	0	+
23223583	chr2L	0	0.145487	0	0	0.125951	0	+
23223584	chr2L	0	0.145487	0	0	0.125951	0	+
23223585	chr2L	0	0.145487	0	0	0.125951	0	+
23223586	chr2L	0	0.145487	0	0	0.125951	0	+
23223587	chr2L	0	0.145487	0	0	0.125951	0	+
23223588	chr2L	0	0.145487	0	0	0.125951	0	+
23223589	chr2L	0	0.145487	0	0	0.125951	0	+
23223590	chr2L	0	0.145487	0	0	0.125951	0	+
23223591	chr2L	0	0.145487	0	0	0.125951	0	+
23223592	chr2L	0	0.145487	0	0	0.125951	0	+
23223593	chr2L	0	0.145487	0	0	0.125951	0	+
23223594	chr2L	0	0.145487	0	0	0.125951	0	+
23223595	chr2L	0	0.145487	0	0	0.125951	0	+
23223596	chr2L	0	0.145487	0	0	0.125951	0	+
23223597	chr2L	0	0.145487	0	0	0.125951	0	+
23223598	chr2L	0	0.145487	0	0	0.125951	0	+
23223599	chr2L	0	0.145487	0	0	0.125951	0	+
23223600	chr2L	0	0.145487	0	0	0.125951	0	+
23223601	chr2L	0	0.145487	0	0	0.125951	0	+
23223602	chr2L	0	0.145487	0	0	0	0	+
23223603	chr2L	0	0.145487	0	0	0	0	+
23223604	chr2L	0	0.145487	0	0	0	0	+
23223605	chr2L	0	0.145487	0	0	0	0	+
23223606	chr2L	0	0.145487	0	0	0	0	+
23223607	chr2L	0	0	0	0	0	0	+
23223608	chr2L	0	0	0	0	0	0	+
23223609	chr2L	0	0	0	0	0	0	+
23223610	chr2L	0	0	0	0	0	0	+
23223611	chr2L	0	0	0	0	0	0	+
23223612	chr2L	0	0	0	0	0	0	+
23223613	chr2L	0	0	0	0	0	0	+
23223614	chr2L	0	0	0	0	0	0	+
23223615	chr2L	0	0	0	0	0	0	+
23223616	chr2L	0	0	0	0	0	0	+
23223617	chr2L	0	0	0	0	0	0	+
23223618	chr2L	0	0	0	0	0	0	+
23223619	chr2L	0	0	0	0	0	0	+
23223620	chr2L	0	0	0	0	0	0	+
23223621	chr2L	0	0	0	0	0	0	+
23223622	chr2L	0	0	0	0	0	0	+
23223623	chr2L	0	0	0	0	0	0	+
23223624	chr2L	0	0	0	0	0	0	+
23223625	chr2L	0	0	0	0	0	0	+
23223626	chr2L	0	0	0	0	0	0	+
23223627	chr2L	0	0	0	0	0	0	+
23223628	chr2L	0	0	0	0	0	0	+
23223629	chr2L	0	0	0	0	0	0	+
23223630	chr2L	0	0	0	0	0	0	+
23223631	chr2L	0	0	0	0	0	0	+
23223632	chr2L	0	0	0	0	0	0	+
23223633	chr2L	0	0	0	0	0	0	+
23223634	chr2L	0	0	0	0	0	0	+
23223635	chr2L	0	0	0	0	0	0	+
23223636	chr2L	0	0	0	0	0	0	+
23223637	chr2L	0	0	0	0	0	0	+
23223638	chr2L	0	0	0	0	0	0	+
23223639	chr2L	0	0	0	0	0	0	+
23223640	chr2L	0	0	0	0	0	0	+
23223641	chr2L	0	0	0	0	0	0	+
23223642	chr2L	0	0	0	0	0	0	+
23223643	chr2L	0	0	0	0	0	0	+
23223644	chr2L	0	0	0	0	0	0	+
23223645	chr2L	0	0	0	0	0	0	+
23223646	chr2L	0	0	0	0	0	0	+
23223647	chr2L	0	0	0	0	0	0	+
23223648	chr2L	0	0	0	0	0	0	+
23223649	chr2L	0	0	0	0	0	0	+
23223650	chr2L	0	0	0	0	0	0	+
23223651	chr2L	0	0	0	0	0	0	+
23223652	chr2L	0	0	0	0	0	0	+
23223653	chr2L	0	0	0	0	0	0	+
23223654	chr2L	0	0	0	0	0	0	+
23223655	chr2L	0	0	0	0	0	0	+
23223656	chr2L	0	0	0	0	0	0	+
23223657	chr2L	0	0	0	0	0	0	+
23223658	chr2L	0	0	0	0	0	0	+
23223659	chr2L	0	0	0	0	0	0	+
23223660	chr2L	0	0	0	0	0	0	+
23223661	chr2L	0	0	0	0	0	0	+
23223662	chr2L	0	0	0	0	0	0	+
23223663	chr2L	0	0	0	0	0	0	+
23223664	chr2L	0	0	0	0	0	0	+
23223665	chr2L	0	0	0	0	0	0	+
23223666	chr2L	0	0	0	0	0	0	+
23223667	chr2L	0	0	0	0	0	0	+
23223668	chr2L	0	0	0	0	0	0	+
23223669	chr2L	0	0	0	0	0	0	+
23223670	chr2L	0	0	0	0	0	0	+
23223671	chr2L	0	0	0	0	0	0	+
23223672	chr2L	0	0	0	0	0	0	+
23223673	chr2L	0	0	0	0	0	0	+
23223674	chr2L	0	0	0	0	0	0	+
23223675	chr2L	0	0	0	0	0	0	+
23223676	chr2L	0	0	0	0	0	0	+
23223677	chr2L	0	0	0	0	0	0	+
23223678	chr2L	0	0	0	0	0	0	+
23223679	chr2L	0	0	0	0	0	0	+
23223680	chr2L	0	0	0	0	0	0	+
23223681	chr2L	0	0	0	0	0	0	+
23223682	chr2L	0	0	0	0	0	0	+
23223683	chr2L	0	0	0	0	0	0	+
23223684	chr2L	0	0	0	0	0	0	+
23223685	chr2L	0	0	0	0	0	0	+
23223686	chr2L	0	0	0	0	0	0	+
23223687	chr2L	0	0	0	0	0	0	+
23223688	chr2L	0	0	0	0	0	0	+
23223689	chr2L	0	0	0	0	0	0	+
23223690	chr2L	0	0	0	0	0	0	+
23223691	chr2L	0	0	0	0	0	0	+
23223692	chr2L	0	0	0	0	0	0	+
23223693	chr2L	0	0	0	0	0	0	+
23223694	chr2L	0	0	0	0	0	0	+
23223695	chr2L	0	0	0	0.0788377	0	0	+
23223696	chr2L	0	0	0	0.0788377	0	0	+
23223697	chr2L	0	0	0	0.0788377	0	0	+
23223698	chr2L	0	0	0	0.0788377	0	0	+
23223699	chr2L	0	0	0	0.0788377	0	0	+
23223700	chr2L	0	0	0	0.0788377	0	0	+
23223701	chr2L	0	0	0	0.0788377	0	0	+
23223702	chr2L	0	0	0	0.0788377	0	0	+
23223703	chr2L	0	0	0	0.0788377	0	0	+
23223704	chr2L	0	0	0	0.0788377	0	0	+
23223705	chr2L	0	0	0	0.0788377	0	0	+
23223706	chr2L	0	0	0	0.0788377	0	0	+
23223707	chr2L	0	0	0	0.0788377	0	0	+
23223708	chr2L	0	0	0	0.0788377	0	0	+
23223709	chr2L	0	0	0	0.0788377	0	0	+
23223710	chr2L	0	0	0	0.0788377	0	0	+
23223711	chr2L	0	0	0	0.0788377	0	0	+
23223712	chr2L	0	0	0	0.0788377	0	0	+
23223713	chr2L	0	0	0	0.0788377	0	0	+
23223714	chr2L	0	0	0	0.0788377	0	0	+
23223715	chr2L	0	0	0	0.0788377	0	0	+
23223716	chr2L	0	0	0	0.0788377	0	0	+
23223717	chr2L	0	0	0	0.0788377	0	0	+
23223718	chr2L	0	0	0	0	0	0	+
23223719	chr2L	0	0	0	0	0	0	+
23223720	chr2L	0	0	0	0	0	0	+
23223721	chr2L	0	0	0	0	0	0	+
23223722	chr2L	0	0	0	0	0	0	+
23223723	chr2L	0	0	0	0	0	0	+
23223724	chr2L	0	0	0	0	0	0	+
23223725	chr2L	0	0	0	0	0	0	+
23223726	chr2L	0	0	0	0	0	0	+
23223727	chr2L	0	0	0	0	0	0	+
23223728	chr2L	0	0	0	0	0	0	+
23223729	chr2L	0	0	0	0	0	0	+
23223730	chr2L	0	0	0	0	0	0	+
23223731	chr2L	0	0	0	0	0	0	+
23223732	chr2L	0	0	0	0	0	0	+
23223733	chr2L	0	0	0	0	0	0	+
23223734	chr2L	0	0	0	0	0	0	+
23223735	chr2L	0	0	0	0	0	0	+
23223736	chr2L	0	0	0	0	0	0	+
23223737	chr2L	0	0	0	0	0	0	+
23223738	chr2L	0	0	0	0	0	0	+
23223739	chr2L	0	0	0	0	0	0	+
23223740	chr2L	0	0	0	0	0	0	+
23223741	chr2L	0	0	0	0	0	0	+
23223742	chr2L	0	0	0	0	0	0	+
23223743	chr2L	0	0	0	0	0	0	+
23223744	chr2L	0	0	0	0	0	0	+
23223745	chr2L	0	0	0	0	0	0	+
23223746	chr2L	0	0	0	0	0	0	+
23223747	chr2L	0	0	0	0	0	0	+
23223748	chr2L	0	0	0	0	0	0	+
23223749	chr2L	0	0	0	0	0	0	+
23223750	chr2L	0	0	0	0	0	0	+
23223751	chr2L	0	0	0	0	0	0	+
23223752	chr2L	0	0	0	0	0	0	+
23223753	chr2L	0	0	0	0	0	0	+
23223754	chr2L	0	0	0	0	0	0	+
23223755	chr2L	0	0	0	0	0	0	+
23223756	chr2L	0	0	0	0	0	0	+
23223757	chr2L	0	0	0	0	0	0	+
23223758	chr2L	0	0	0	0	0	0	+
23223759	chr2L	0	0	0	0	0	0	+
23223760	chr2L	0	0	0	0	0	0	+
23223761	chr2L	0	0	0	0	0	0	+
23223762	chr2L	0	0	0	0	0	0	+
23223763	chr2L	0	0	0	0	0	0	+
23223764	chr2L	0	0	0	0	0	0	+
23223765	chr2L	0	0	0	0	0	0	+
23223766	chr2L	0	0	0	0	0	0	+
23223767	chr2L	0	0	0	0	0	0	+
23223768	chr2L	0	0	0	0	0	0	+
23223769	chr2L	0	0	0	0	0	0	+
23223770	chr2L	0	0	0	0	0	0	+
23223771	chr2L	0	0	0	0	0	0	+
23223772	chr2L	0	0	0	0	0	0	+
23223773	chr2L	0	0	0	0	0	0	+
23223774	chr2L	0	0	0	0	0	0	+
23223775	chr2L	0	0	0	0	0	0	+
23223776	chr2L	0	0	0	0	0	0	+
23223777	chr2L	0	0	0	0	0	0	+
23223778	chr2L	0	0	0	0	0	0	+
23223779	chr2L	0	0	0	0	0	0	+
23223780	chr2L	0	0	0	0	0	0	+
23223781	chr2L	0	0	0	0	0	0	+
23223782	chr2L	0	0	0	0	0	0	+
23223783	chr2L	0	0	0	0	0	0	+
23223784	chr2L	0	0	0	0	0	0	+
23223785	chr2L	0	0	0	0	0	0	+
23223786	chr2L	0	0	0	0	0	0	+
23223787	chr2L	0	0	0	0	0	0	+
23223788	chr2L	0	0	0	0	0	0	+
23223789	chr2L	0	0	0	0	0	0	+
23223790	chr2L	0	0	0	0	0	0	+
23223791	chr2L	0	0	0	0	0	0	+
23223792	chr2L	0	0	0	0	0	0	+
23223793	chr2L	0	0	0	0	0	0	+
23223794	chr2L	0	0	0	0	0	0	+
23223795	chr2L	0	0	0	0	0	0	+
23223796	chr2L	0	0	0	0	0	0	+
23223797	chr2L	0	0	0	0	0	0	+
23223798	chr2L	0	0	0	0	0	0	+
23223799	chr2L	0	0	0	0	0	0	+
23223800	chr2L	0	0	0	0	0	0	+
23223801	chr2L	0	0	0	0	0	0	+
23223802	chr2L	0	0	0	0	0	0	+
23223803	chr2L	0	0	0	0	0	0	+
23223804	chr2L	0	0	0	0	0	0	+
23223805	chr2L	0	0	0	0	0	0	+
23223806	chr2L	0	0	0	0	0	0	+
23223807	chr2L	0	0	0	0	0	0	+
23223808	chr2L	0	0	0	0	0	0	+
23223809	chr2L	0	0	0	0	0	0	+
23223810	chr2L	0	0	0	0	0	0	+
23223811	chr2L	0	0	0	0	0	0	+
23223812	chr2L	0	0	0	0	0	0	+
23223813	chr2L	0	0	0	0	0	0	+
23223814	chr2L	0	0	0	0	0	0	+
23223815	chr2L	0	0	0	0	0	0	+
23223816	chr2L	0	0	0	0	0	0	+
23223817	chr2L	0	0	0	0	0	0	+
23223818	chr2L	0	0	0	0	0	0	+
23223819	chr2L	0	0	0	0	0	0	+
23223820	chr2L	0	0	0	0	0	0	+
23223821	chr2L	0	0	0	0	0	0	+
23223822	chr2L	0	0	0	0	0	0	+
23223823	chr2L	0	0	0	0	0	0	+
23223824	chr2L	0	0	0	0	0	0	+
23223825	chr2L	0	0	0	0	0	0	+
23223826	chr2L	0	0	0	0	0	0	+
23223827	chr2L	0	0	0	0	0	0	+
23223828	chr2L	0	0	0	0	0	0	+
23223829	chr2L	0	0	0	0	0	0	+
23223830	chr2L	0	0	0	0	0	0	+
23223831	chr2L	0	0	0	0	0	0	+
23223832	chr2L	0	0	0	0	0	0	+
23223833	chr2L	0	0	0	0	0	0	+
23223834	chr2L	0	0	0	0	0	0	+
23223835	chr2L	0	0	0	0	0	0	+
23223836	chr2L	0	0	0	0	0	0	+
23223837	chr2L	0	0	0	0	0	0	+
23223838	chr2L	0	0	0	0	0	0	+
23223839	chr2L	0	0	0	0	0	0	+
23223840	chr2L	0	0	0	0	0	0	+
23223841	chr2L	0	0	0	0	0	0	+
23223842	chr2L	0	0	0	0	0	0	+
23223843	chr2L	0	0	0	0	0	0	+
23223844	chr2L	0	0	0	0	0	0	+
23223845	chr2L	0	0	0	0	0	0	+
23223846	chr2L	0	0	0	0	0	0	+
23223847	chr2L	0	0	0	0	0	0	+
23223848	chr2L	0	0	0	0	0	0	+
23223849	chr2L	0	0	0	0	0	0	+
23223850	chr2L	0	0	0	0	0	0	+
23223851	chr2L	0	0	0	0	0	0	+
23223852	chr2L	0	0	0	0	0	0	+
23223853	chr2L	0	0	0	0	0	0	+
23223854	chr2L	0	0	0	0	0	0	+
23223855	chr2L	0	0	0	0	0	0	+
23223856	chr2L	0	0	0	0	0	0	+
23223857	chr2L	0	0	0	0	0	0	+
23223858	chr2L	0	0	0	0	0	0	+
23223859	chr2L	0	0	0	0	0	0	+
23223860	chr2L	0	0	0	0	0	0	+
23223861	chr2L	0	0	0	0	0	0	+
23223862	chr2L	0	0	0	0	0	0	+
23223863	chr2L	0	0	0	0	0	0	+
23223864	chr2L	0	0	0	0	0	0	+
23223865	chr2L	0	0	0	0	0	0	+
23223866	chr2L	0	0	0	0	0	0	+
23223867	chr2L	0	0	0	0	0	0	+
23223868	chr2L	0	0	0	0	0	0	+
23223869	chr2L	0	0	0	0	0	0	+
23223870	chr2L	0	0	0	0	0	0	+
23223871	chr2L	0	0	0	0	0	0	+
23223872	chr2L	0	0	0	0	0	0	+
23223873	chr2L	0	0	0	0	0	0	+
23223874	chr2L	0	0	0	0	0	0	+
23223875	chr2L	0	0	0	0	0	0	+
23223876	chr2L	0	0	0	0	0	0	+
23223877	chr2L	0	0	0	0	0	0	+
23223878	chr2L	0	0	0	0	0	0	+
23223879	chr2L	0	0	0	0	0	0	+
23223880	chr2L	0	0	0	0	0	0	+
23223881	chr2L	0	0	0	0	0	0	+
23223882	chr2L	0	0	0	0	0	0	+
23223883	chr2L	0	0	0	0	0	0	+
23223884	chr2L	0	0	0	0	0	0	+
23223885	chr2L	0	0	0	0	0	0	+
23223886	chr2L	0	0	0	0	0	0	+
23223887	chr2L	0	0	0	0	0	0	+
23223888	chr2L	0	0	0	0	0	0	+
23223889	chr2L	0	0	0	0	0	0	+
23223890	chr2L	0	0	0	0	0	0	+
23223891	chr2L	0	0	0	0	0	0	+
23223892	chr2L	0	0	0	0	0	0	+
23223893	chr2L	0	0	0	0	0	0	+
23223894	chr2L	0	0	0	0	0	0	+
23223895	chr2L	0	0	0	0	0	0	+
23223896	chr2L	0	0	0	0	0	0	+
23223897	chr2L	0	0	0	0	0	0	+
23223898	chr2L	0	0	0	0	0	0	+
23223899	chr2L	0	0	0	0	0	0	+
23223900	chr2L	0	0	0	0	0	0	+
23223901	chr2L	0	0	0	0	0	0	+
23223902	chr2L	0	0	0	0	0	0	+
23223903	chr2L	0	0	0	0	0	0	+
23223904	chr2L	0	0	0	0	0	0	+
23223905	chr2L	0	0	0	0	0	0	+
23223906	chr2L	0	0	0	0	0	0	+
23223907	chr2L	0	0	0	0	0	0	+
23223908	chr2L	0	0	0	0	0	0	+
23223909	chr2L	0	0	0	0	0	0	+
23223910	chr2L	0	0	0	0	0	0	+
23223911	chr2L	0	0	0	0	0	0	+
23223912	chr2L	0	0	0	0	0	0	+
23223913	chr2L	0	0	0	0	0	0	+
23223914	chr2L	0	0	0	0	0	0	+
23223915	chr2L	0	0	0	0	0	0	+
23223916	chr2L	0	0	0	0	0	0	+
23223917	chr2L	0	0	0	0	0	0	+
23223918	chr2L	0	0	0	0	0	0	+
23223919	chr2L	0	0	0	0	0	0	+
23223920	chr2L	0	0	0	0	0	0	+
23223921	chr2L	0	0	0	0	0	0	+
23223922	chr2L	0	0	0	0	0	0	+
23223923	chr2L	0	0	0	0	0	0	+
23223924	chr2L	0	0	0	0	0	0	+
23223925	chr2L	0	0	0	0	0	0	+
23223926	chr2L	0	0	0	0	0	0	+
23223927	chr2L	0	0	0	0	0	0	+
23223928	chr2L	0	0	0	0	0	0	+
23223929	chr2L	0	0	0	0	0	0	+
23223930	chr2L	0	0	0	0	0	0	+
23223931	chr2L	0	0	0	0	0	0	+
23223932	chr2L	0	0	0	0	0	0	+
23223933	chr2L	0	0	0	0	0	0	+
23223934	chr2L	0	0	0	0	0	0	+
23223935	chr2L	0	0	0	0	0	0	+
23223936	chr2L	0	0	0	0	0	0	+
23223937	chr2L	0	0	0	0	0	0	+
23223938	chr2L	0	0	0	0	0	0	+
23223939	chr2L	0	0	0	0	0	0	+
23223940	chr2L	0	0	0	0	0	0	+
23223941	chr2L	0	0	0	0	0	0	+
23223942	chr2L	0	0	0	0	0	0	+
23223943	chr2L	0	0	0	0	0	0	+
23223944	chr2L	0	0	0	0	0	0	+
23223945	chr2L	0	0	0	0	0	0	+
23223946	chr2L	0	0	0	0	0	0	+
23223947	chr2L	0	0	0	0	0	0	+
23223948	chr2L	0	0	0	0	0	0	+
23223949	chr2L	0	0	0	0	0	0	+
23223950	chr2L	0	0	0	0	0	0	+
23223951	chr2L	0	0	0	0	0	0	+
23223952	chr2L	0	0	0	0	0	0	+
23223953	chr2L	0	0	0	0	0	0	+
23223954	chr2L	0	0	0	0	0	0	+
23223955	chr2L	0	0	0	0	0	0	+
23223956	chr2L	0	0	0	0	0	0	+
23223957	chr2L	0	0	0	0	0	0	+
23223958	chr2L	0	0	0	0	0	0	+
23223959	chr2L	0	0	0	0	0	0	+
23223960	chr2L	0	0	0	0	0	0	+
23223961	chr2L	0	0	0	0	0	0	+
23223962	chr2L	0	0	0	0	0	0	+
23223963	chr2L	0	0	0	0	0	0	+
23223964	chr2L	0	0	0	0	0	0	+
23223965	chr2L	0	0	0	0	0	0	+
23223966	chr2L	0	0	0	0	0	0	+
23223967	chr2L	0	0	0	0	0	0	+
23223968	chr2L	0	0	0	0	0	0	+
23223969	chr2L	0	0	0	0	0	0	+
23223970	chr2L	0	0	0	0	0	0	+
23223971	chr2L	0	0	0	0	0	0	+
23223972	chr2L	0	0	0	0	0	0	+
23223973	chr2L	0	0	0	0	0	0	+
23223974	chr2L	0	0	0	0	0	0	+
23223975	chr2L	0	0	0	0	0	0	+
23223976	chr2L	0	0	0	0	0	0	+
23223977	chr2L	0	0	0	0	0	0	+
23223978	chr2L	0	0	0	0	0	0	+
23223979	chr2L	0	0	0	0	0	0	+
23223980	chr2L	0	0	0	0	0	0	+
23223981	chr2L	0	0	0	0	0	0	+
23223982	chr2L	0	0	0	0	0	0	+
23223983	chr2L	0	0	0	0	0	0	+
23223984	chr2L	0	0	0	0	0	0	+
23223985	chr2L	0	0	0	0	0	0	+
23223986	chr2L	0	0	0	0	0	0	+
23223987	chr2L	0	0	0	0	0	0	+
23223988	chr2L	0	0	0	0	0	0	+
23223989	chr2L	0	0	0	0	0	0	+
23223990	chr2L	0	0	0	0	0	0	+
23223991	chr2L	0	0	0	0	0	0	+
23223992	chr2L	0	0	0	0	0	0	+
23223993	chr2L	0	0	0	0	0	0	+
23223994	chr2L	0	0	0	0	0	0	+
23223995	chr2L	0	0	0	0	0	0	+
23223996	chr2L	0	0	0	0	0	0	+
23223997	chr2L	0	0	0	0	0	0	+
23223998	chr2L	0	0	0	0	0	0	+
23223999	chr2L	0	0	0	0	0	0	+
23224000	chr2L	0	0	0	0	0	0	+
23224001	chr2L	0	0	0	0	0	0	+
23224002	chr2L	0	0	0	0	0	0	+
[truncated: 46,044 more rows]
