# Supplementary material for: Genetic variation in P-element dysgenic sterility is associated with double-strand break repair and alternative splicing of TE transcripts
Source: PLoS Genet. 2022 Dec 7;18(12):e1010080. doi: 10.1371/journal.pgen.1010080 (PMC9762592; doi:10.1371/journal.pgen.1010080)
Supplement: S17 Table — (XLSX) [file pgen.1010080.s023.xlsx]

## Sheet: Atrophy_Incidences
Isogenic Strains	Incidences of Atrophied Ovaries	Genotype
Fertile_B81	Atrophied	Fertile
Fertile_B81	Atrophied	Fertile
Fertile_B81	Atrophied	Fertile
Fertile_B81	Atrophied	Fertile
Fertile_B81	Atrophied	Fertile
Fertile_B81	Atrophied	Fertile
Fertile_B81	Atrophied	Fertile
Fertile_B81	Atrophied	Fertile
Fertile_B81	Atrophied	Fertile
Fertile_B81	Atrophied	Fertile
Fertile_B81	Atrophied	Fertile
Fertile_B81	Atrophied	Fertile
Fertile_B81	Atrophied	Fertile
Fertile_B81	Atrophied	Fertile
Fertile_B81	Atrophied	Fertile
Fertile_B81	Atrophied	Fertile
Fertile_B81	Atrophied	Fertile
Fertile_B81	Atrophied	Fertile
Fertile_B81	Atrophied	Fertile
Fertile_B81	Atrophied	Fertile
Fertile_B81	Atrophied	Fertile
Fertile_B81	Atrophied	Fertile
Fertile_B81	Atrophied	Fertile
Fertile_B81	Atrophied	Fertile
Fertile_B81	Atrophied	Fertile
Fertile_B81	Atrophied	Fertile
Fertile_B81	Atrophied	Fertile
Fertile_B81	Atrophied	Fertile
Fertile_B81	Atrophied	Fertile
Fertile_B81	Atrophied	Fertile
Fertile_B81	Atrophied	Fertile
Fertile_B81	Atrophied	Fertile
Fertile_B81	Atrophied	Fertile
Fertile_B81	Atrophied	Fertile
Fertile_B81	Atrophied	Fertile
Fertile_B81	Atrophied	Fertile
Fertile_B81	Atrophied	Fertile
Fertile_B81	Atrophied	Fertile
Fertile_B81	Atrophied	Fertile
Fertile_B81	Atrophied	Fertile
Fertile_B81	Atrophied	Fertile
Fertile_B81	Atrophied	Fertile
Fertile_B81	Atrophied	Fertile
Fertile_B81	Atrophied	Fertile
Fertile_B81	Atrophied	Fertile
Fertile_B81	Atrophied	Fertile
Fertile_B81	Atrophied	Fertile
Fertile_B81	Atrophied	Fertile
Fertile_B81	Atrophied	Fertile
Fertile_B81	Atrophied	Fertile
Fertile_B81	Atrophied	Fertile
Fertile_B81	Atrophied	Fertile
Fertile_B81	Atrophied	Fertile
Fertile_B81	Atrophied	Fertile
Fertile_B81	Atrophied	Fertile
Fertile_B81	Non-Atrophied	Fertile
Fertile_B81	Non-Atrophied	Fertile
Fertile_B81	Non-Atrophied	Fertile
Fertile_B81	Non-Atrophied	Fertile
Fertile_B81	Non-Atrophied	Fertile
Fertile_B81	Non-Atrophied	Fertile
Fertile_B81	Non-Atrophied	Fertile
Fertile_B81	Non-Atrophied	Fertile
Fertile_B81	Non-Atrophied	Fertile
Fertile_B81	Non-Atrophied	Fertile
Fertile_B81	Non-Atrophied	Fertile
Fertile_B81	Non-Atrophied	Fertile
Fertile_B81	Non-Atrophied	Fertile
Fertile_B81	Non-Atrophied	Fertile
Fertile_B81	Non-Atrophied	Fertile
Fertile_B81	Non-Atrophied	Fertile
Fertile_B81	Non-Atrophied	Fertile
Fertile_B81	Non-Atrophied	Fertile
Fertile_B81	Non-Atrophied	Fertile
Fertile_B81	Non-Atrophied	Fertile
Fertile_B81	Non-Atrophied	Fertile
Fertile_B81	Non-Atrophied	Fertile
Fertile_B81	Non-Atrophied	Fertile
Fertile_B81	Non-Atrophied	Fertile
Fertile_B81	Non-Atrophied	Fertile
Fertile_B82	Atrophied	Fertile
Fertile_B82	Atrophied	Fertile
Fertile_B82	Atrophied	Fertile
Fertile_B82	Atrophied	Fertile
Fertile_B82	Atrophied	Fertile
Fertile_B82	Atrophied	Fertile
Fertile_B82	Atrophied	Fertile
Fertile_B82	Atrophied	Fertile
Fertile_B82	Atrophied	Fertile
Fertile_B82	Atrophied	Fertile
Fertile_B82	Atrophied	Fertile
Fertile_B82	Atrophied	Fertile
Fertile_B82	Atrophied	Fertile
Fertile_B82	Atrophied	Fertile
Fertile_B82	Atrophied	Fertile
Fertile_B82	Atrophied	Fertile
Fertile_B82	Atrophied	Fertile
Fertile_B82	Atrophied	Fertile
Fertile_B82	Atrophied	Fertile
Fertile_B82	Atrophied	Fertile
Fertile_B82	Atrophied	Fertile
Fertile_B82	Atrophied	Fertile
Fertile_B82	Atrophied	Fertile
Fertile_B82	Atrophied	Fertile
Fertile_B82	Atrophied	Fertile
Fertile_B82	Atrophied	Fertile
Fertile_B82	Atrophied	Fertile
Fertile_B82	Atrophied	Fertile
Fertile_B82	Atrophied	Fertile
Fertile_B82	Atrophied	Fertile
Fertile_B82	Atrophied	Fertile
Fertile_B82	Atrophied	Fertile
Fertile_B82	Atrophied	Fertile
Fertile_B82	Atrophied	Fertile
Fertile_B82	Atrophied	Fertile
Fertile_B82	Atrophied	Fertile
Fertile_B82	Atrophied	Fertile
Fertile_B82	Atrophied	Fertile
Fertile_B82	Atrophied	Fertile
Fertile_B82	Atrophied	Fertile
Fertile_B82	Atrophied	Fertile
Fertile_B82	Atrophied	Fertile
Fertile_B82	Atrophied	Fertile
Fertile_B82	Atrophied	Fertile
Fertile_B82	Atrophied	Fertile
Fertile_B82	Atrophied	Fertile
Fertile_B82	Atrophied	Fertile
Fertile_B82	Atrophied	Fertile
Fertile_B82	Atrophied	Fertile
Fertile_B82	Atrophied	Fertile
Fertile_B82	Atrophied	Fertile
Fertile_B82	Non-Atrophied	Fertile
Fertile_B82	Non-Atrophied	Fertile
Fertile_B82	Non-Atrophied	Fertile
Fertile_B82	Non-Atrophied	Fertile
Fertile_B82	Non-Atrophied	Fertile
Fertile_B82	Non-Atrophied	Fertile
Fertile_B82	Non-Atrophied	Fertile
Fertile_B82	Non-Atrophied	Fertile
Fertile_B82	Non-Atrophied	Fertile
Fertile_B82	Non-Atrophied	Fertile
Fertile_B82	Non-Atrophied	Fertile
Fertile_B82	Non-Atrophied	Fertile
Fertile_B82	Non-Atrophied	Fertile
Fertile_B82	Non-Atrophied	Fertile
Fertile_B82	Non-Atrophied	Fertile
Fertile_B82	Non-Atrophied	Fertile
Fertile_B82	Non-Atrophied	Fertile
Fertile_B82	Non-Atrophied	Fertile
Fertile_B82	Non-Atrophied	Fertile
Fertile_B82	Non-Atrophied	Fertile
Fertile_B82	Non-Atrophied	Fertile
Fertile_B82	Non-Atrophied	Fertile
Fertile_B82	Non-Atrophied	Fertile
Fertile_B82	Non-Atrophied	Fertile
Sterile_B63	Atrophied	Sterile
Sterile_B63	Atrophied	Sterile
Sterile_B63	Atrophied	Sterile
Sterile_B63	Atrophied	Sterile
Sterile_B63	Atrophied	Sterile
Sterile_B63	Atrophied	Sterile
Sterile_B63	Atrophied	Sterile
Sterile_B63	Atrophied	Sterile
Sterile_B63	Atrophied	Sterile
Sterile_B63	Atrophied	Sterile
Sterile_B63	Atrophied	Sterile
Sterile_B63	Atrophied	Sterile
Sterile_B63	Atrophied	Sterile
Sterile_B63	Atrophied	Sterile
Sterile_B63	Atrophied	Sterile
Sterile_B63	Atrophied	Sterile
Sterile_B63	Atrophied	Sterile
Sterile_B63	Atrophied	Sterile
Sterile_B63	Atrophied	Sterile
Sterile_B63	Atrophied	Sterile
Sterile_B63	Atrophied	Sterile
Sterile_B63	Atrophied	Sterile
Sterile_B63	Atrophied	Sterile
Sterile_B63	Atrophied	Sterile
Sterile_B63	Atrophied	Sterile
Sterile_B63	Atrophied	Sterile
Sterile_B63	Atrophied	Sterile
Sterile_B63	Atrophied	Sterile
Sterile_B63	Atrophied	Sterile
Sterile_B63	Atrophied	Sterile
Sterile_B63	Atrophied	Sterile
Sterile_B63	Atrophied	Sterile
Sterile_B63	Atrophied	Sterile
Sterile_B63	Atrophied	Sterile
Sterile_B63	Atrophied	Sterile
Sterile_B63	Atrophied	Sterile
Sterile_B63	Atrophied	Sterile
Sterile_B63	Atrophied	Sterile
Sterile_B63	Atrophied	Sterile
Sterile_B63	Atrophied	Sterile
Sterile_B63	Atrophied	Sterile
Sterile_B63	Atrophied	Sterile
Sterile_B63	Atrophied	Sterile
Sterile_B63	Atrophied	Sterile
Sterile_B63	Atrophied	Sterile
Sterile_B63	Atrophied	Sterile
Sterile_B63	Atrophied	Sterile
Sterile_B63	Atrophied	Sterile
Sterile_B63	Atrophied	Sterile
Sterile_B63	Atrophied	Sterile
Sterile_B63	Atrophied	Sterile
Sterile_B63	Atrophied	Sterile
Sterile_B63	Atrophied	Sterile
Sterile_B63	Atrophied	Sterile
Sterile_B63	Atrophied	Sterile
Sterile_B63	Atrophied	Sterile
Sterile_B63	Atrophied	Sterile
Sterile_B63	Atrophied	Sterile
Sterile_B63	Atrophied	Sterile
Sterile_B63	Atrophied	Sterile
Sterile_B63	Atrophied	Sterile
Sterile_B63	Atrophied	Sterile
Sterile_B63	Atrophied	Sterile
Sterile_B63	Atrophied	Sterile
Sterile_B63	Atrophied	Sterile
Sterile_B63	Atrophied	Sterile
Sterile_B63	Atrophied	Sterile
Sterile_B63	Atrophied	Sterile
Sterile_B63	Atrophied	Sterile
Sterile_B63	Atrophied	Sterile
Sterile_B63	Atrophied	Sterile
Sterile_B63	Atrophied	Sterile
Sterile_B63	Atrophied	Sterile
Sterile_B63	Atrophied	Sterile
Sterile_B63	Atrophied	Sterile
Sterile_B63	Atrophied	Sterile
Sterile_B63	Atrophied	Sterile
Sterile_B63	Atrophied	Sterile
Sterile_B63	Atrophied	Sterile
Sterile_B63	Atrophied	Sterile
Sterile_B63	Atrophied	Sterile
Sterile_B63	Atrophied	Sterile
Sterile_B63	Atrophied	Sterile
Sterile_B63	Atrophied	Sterile
Sterile_B63	Atrophied	Sterile
Sterile_B63	Atrophied	Sterile
Sterile_B63	Atrophied	Sterile
Sterile_B63	Atrophied	Sterile
Sterile_B63	Atrophied	Sterile
Sterile_B63	Atrophied	Sterile
Sterile_B63	Atrophied	Sterile
Sterile_B63	Atrophied	Sterile
Sterile_B63	Atrophied	Sterile
Sterile_B63	Atrophied	Sterile
Sterile_B63	Atrophied	Sterile
Sterile_B63	Atrophied	Sterile
Sterile_B63	Atrophied	Sterile
Sterile_B63	Atrophied	Sterile
Sterile_B63	Atrophied	Sterile
Sterile_B63	Atrophied	Sterile
Sterile_B63	Atrophied	Sterile
Sterile_B63	Atrophied	Sterile
Sterile_B63	Atrophied	Sterile
Sterile_B63	Atrophied	Sterile
Sterile_B63	Atrophied	Sterile
Sterile_B63	Atrophied	Sterile
Sterile_B63	Atrophied	Sterile
Sterile_B63	Atrophied	Sterile
Sterile_B63	Atrophied	Sterile
Sterile_B63	Atrophied	Sterile
Sterile_B63	Atrophied	Sterile
Sterile_B63	Atrophied	Sterile
Sterile_B63	Non-Atrophied	Sterile
Sterile_B62	Atrophied	Sterile
Sterile_B62	Atrophied	Sterile
Sterile_B62	Atrophied	Sterile
Sterile_B62	Atrophied	Sterile
Sterile_B62	Atrophied	Sterile
Sterile_B62	Atrophied	Sterile
Sterile_B62	Atrophied	Sterile
Sterile_B62	Atrophied	Sterile
Sterile_B62	Atrophied	Sterile
Sterile_B62	Atrophied	Sterile
Sterile_B62	Atrophied	Sterile
Sterile_B62	Atrophied	Sterile
Sterile_B62	Atrophied	Sterile
Sterile_B62	Atrophied	Sterile
Sterile_B62	Atrophied	Sterile
Sterile_B62	Atrophied	Sterile
Sterile_B62	Atrophied	Sterile
Sterile_B62	Atrophied	Sterile
Sterile_B62	Atrophied	Sterile
Sterile_B62	Atrophied	Sterile
Sterile_B62	Atrophied	Sterile
Sterile_B62	Atrophied	Sterile
Sterile_B62	Atrophied	Sterile
Sterile_B62	Atrophied	Sterile
Sterile_B62	Atrophied	Sterile
Sterile_B62	Atrophied	Sterile
Sterile_B62	Atrophied	Sterile
Sterile_B62	Atrophied	Sterile
Sterile_B62	Atrophied	Sterile
Sterile_B62	Atrophied	Sterile
Sterile_B62	Atrophied	Sterile
Sterile_B62	Atrophied	Sterile
Sterile_B62	Atrophied	Sterile
Sterile_B62	Atrophied	Sterile
Sterile_B62	Atrophied	Sterile
Sterile_B62	Atrophied	Sterile
Sterile_B62	Atrophied	Sterile
Sterile_B62	Atrophied	Sterile
Sterile_B62	Atrophied	Sterile
Sterile_B62	Atrophied	Sterile
Sterile_B62	Atrophied	Sterile
Sterile_B62	Atrophied	Sterile
Sterile_B62	Atrophied	Sterile
Sterile_B62	Atrophied	Sterile
Sterile_B62	Atrophied	Sterile
Sterile_B62	Atrophied	Sterile
Sterile_B62	Atrophied	Sterile
Sterile_B62	Atrophied	Sterile
Sterile_B62	Atrophied	Sterile
Sterile_B62	Atrophied	Sterile
Sterile_B62	Atrophied	Sterile
Sterile_B62	Atrophied	Sterile
Sterile_B62	Atrophied	Sterile
Sterile_B62	Atrophied	Sterile
Sterile_B62	Atrophied	Sterile
Sterile_B62	Atrophied	Sterile
Sterile_B62	Atrophied	Sterile
Sterile_B62	Atrophied	Sterile
Sterile_B62	Atrophied	Sterile
Sterile_B62	Atrophied	Sterile
Sterile_B62	Atrophied	Sterile
Sterile_B62	Atrophied	Sterile
Sterile_B62	Atrophied	Sterile
Sterile_B62	Atrophied	Sterile
Sterile_B62	Atrophied	Sterile
Sterile_B62	Atrophied	Sterile
Sterile_B62	Atrophied	Sterile
Sterile_B62	Atrophied	Sterile
Sterile_B62	Atrophied	Sterile
Sterile_B62	Atrophied	Sterile
Sterile_B62	Atrophied	Sterile
Sterile_B62	Atrophied	Sterile
Sterile_B62	Atrophied	Sterile
Sterile_B62	Atrophied	Sterile
Sterile_B62	Atrophied	Sterile
Sterile_B62	Atrophied	Sterile
Sterile_B62	Atrophied	Sterile
Sterile_B62	Non-Atrophied	Sterile
Sterile_B62	Non-Atrophied	Sterile
Sterile_B62	Non-Atrophied	Sterile
Sterile_B62	Non-Atrophied	Sterile
Sterile_B62	Non-Atrophied	Sterile
Sterile_B62	Non-Atrophied	Sterile
Sterile_B62	Non-Atrophied	Sterile
Supplemental table S17: Atrophy incidences in F1 females from crosses between isogenic Fertile/Sterile lines and Harwich males. Fertile_B81/B82 and Sterile_B61/B62 are the isogenic lines either carrying Fertile (B8) allele or Sterile (B6) allele in the QTL region but in an otherwise similar genetic backgroud.
