# Supplementary material for: Genetic variation in P-element dysgenic sterility is associated with double-strand break repair and alternative splicing of TE transcripts
Source: PLoS Genet. 2022 Dec 7;18(12):e1010080. doi: 10.1371/journal.pgen.1010080 (PMC9762592; doi:10.1371/journal.pgen.1010080)
Supplement: S19 Table — (XLSX) [file pgen.1010080.s025.xlsx]

## Sheet: X-ray Induced
Isogenic Strain	Genotype	X-ray Dose	Total no. of pupae	Empty Pupae	Survival to adulthood%
Sterile_B62	Sterile	5 Gray	214	199	92.27
Sterile_B63	Sterile	5 Gray	94	76	80.8
Fertile_B81	Fertile	5 Gray	339	323	95.2
Fertile_B82	Fertile	5 Gray	291	244	85.1
CS	Control	5 Gray	49	44	89.7
w1	Control	5 Gray	34	31	91.97
Marker	Control	5 Gray	39	30	76.9
Sterile_B62	Sterile	10 Gray	334	92	27.5
Sterile_B61	Sterile	10 Gray	30	5	16.67
Sterile_B63	Sterile	10 Gray	52	14	26.9
Fertile_B81	Fertile	10 Gray	346	182	52.6
Fertile_B82	Fertile	10 Gray	488	282	57.78
CS	Control	10 Gray	71	48	67.6
w1	Control	10 Gray	60	33	55
Marker	Control	10 Gray	42	34	80.9
Sterile_B62	Sterile	17 Gray	31	1	3.23
Sterile_B61	Sterile	17 Gray	38	3	7.89
Fertile_B81	Fertile	17 Gray	28	2	7.14
Fertile_B82	Fertile	17 Gray	46	9	19.56
CS	Control	17 Gray	29	6	20.68
w1	Control	17 Gray	50	2	4
Sterile_B62	Sterile	25 Gray	11	0	0
Sterile_B61	Sterile	25 Gray	29	1	3.4
Fertile_B81	Fertile	25 Gray	35	1	2.9
Fertile_B82	Fertile	25 Gray	32	0	0
w1	Control	25 Gray	30	0	0
Sterile_B62	Sterile	30 Gray	51	0	0
Sterile_B61	Sterile	30 Gray	35	0	0
Fertile_B81	Fertile	30 Gray	24	1	4.17
Fertile_B82	Fertile	30 Gray	28	0	0
CS	Control	30 Gray	37	0	0
w1	Control	30 Gray	30	0	0
Sterile_B62	Sterile	40 Gray	35	0	0
Fertile_B81	Fertile	40 Gray	35	1	2.86
Fertile_B82	Fertile	40 Gray	35	0	0
CS	Control	40 Gray	35	0	0
w1	Control	40 Gray	35	0	0
Sterile_B62	Sterile	60 Gray	35	0	0
Sterile_B61	Sterile	60 Gray	35	0	0
Fertile_B81	Fertile	60 Gray	70	0	0
Fertile_B82	Fertile	60 Gray	35	0	0
CS	Control	60 Gray	35	0	0
w1	Control	60 Gray	35	0	0
Sterile_B62	Sterile	80 Gray	35	0	0
Sterile_B61	Sterile	80 Gray	35	0	0
Fertile_B81	Fertile	80 Gray	35	0	0
Fertile_B82	Fertile	80 Gray	35	0	0
CS	Control	80 Gray	35	0	0

## Sheet: Non-Irradiated Controls
Isogenic Strain	Genotype	Total no. of pupae	Empty Pupae	Survival to adulthood%
Sterile_B62	Sterile	83	79	95.2
Sterile_B61	Sterile	40	38	95
Sterile_B63	Sterile	36	32	88.89
Fertile_B81	Fertile	208	196	94.23
Fertile_B82	Fertile	169	162	95.9
CS	Control	142	139	97.9
w1	Control	57	54	94.7
Marker	Control	159	145	91.2
