# Supplementary material for: Genetic variation in P-element dysgenic sterility is associated with double-strand break repair and alternative splicing of TE transcripts
Source: PLoS Genet. 2022 Dec 7;18(12):e1010080. doi: 10.1371/journal.pgen.1010080 (PMC9762592; doi:10.1371/journal.pgen.1010080)
Supplement: S20 Table — (XLSX) [file pgen.1010080.s026.xlsx]

## Sheet: de-novo
RIL	# of indels	# of SNPs	average_depth	plate	founder
21003	4	67	2.69335	p15	B8
21005	23	376	5.32401	p08	B8
21014	3	106	2.80308	p08	B8
21024	11	202	3.8513	p08	B8
21026	3	49	1.97173	p08	B8
21029	6	124	2.80258	p08	B8
21031	8	153	3.27819	p15	B8
21032	2	98	2.59367	p15	B8
21034	3	129	3.6392	p08	B8
21036	14	229	6.31042	p08	B8
21054	3	88	2.24474	p08	B8
21059	8	206	4.16933	p09	B8
21064	1	86	1.82624	p09	B8
21077	7	51	2.56324	p09	B8
21093	1	70	1.60713	p01	B8
21099	1	49	1.34226	p09	B8
21104	15	433	3.82666	p10	B8
21106	9	212	4.11736	p10	B8
21109	5	152	2.3246	p10	B8
21112	4	187	2.55496	p10	B8
21120	4	215	2.52351	p10	B8
21122	4	119	1.85468	p01	B8
21145	3	97	3.22867	p11	B8
21152	7	189	4.291	p11	B8
21154	20	168	4.52632	p11	B8
21162	7	107	3.23719	p11	B8
21164	11	98	3.27868	p11	B8
21175	15	309	4.16329	p01	B8
21189	10	95	2.7076	p12	B8
21197	13	185	5.01665	p12	B8
21201	1	95	2.69538	p12	B8
21209	5	92	2.94753	p12	B8
21214	3	94	2.50594	p12	B8
21222	12	200	5.20576	p12	B8
21227	11	208	4.12462	p12	B8
21239	1	143	2.45124	p13	B8
21262	25	207	3.67869	p13	B8
21280	5	218	4.26922	p13	B8
21283	13	145	2.68145	p13	B8
21294	7	276	3.13802	p13	B8
21331	11	145	3.5578	p15	B8
21347	5	170	2.80251	p01	B8
21360	8	132	3.51246	p16	B8
21375	7	112	2.73706	p16	B8
21380	1	30	1.45552	p16	B8
21385	8	196	2.75333	p16	B8
21386	11	132	3.74624	p16	B8
21394	1	95	2.40151	p16	B8
21396	6	117	3.52576	p16	B8
21397	5	86	2.80583	p16	B8
21400	12	109	2.99492	p16	B8
21042	2	103	2.26721	p15	B7
21080	2	57	1.8734	p09	B7
21118	7	128	2.97046	p10	B7
21134	6	142	2.7676	p10	B7
21138	1	95	3.18016	p11	B7
21198	4	119	3.98634	p12	B7
21231	8	156	2.96367	p13	B7
21285	3	87	2.26873	p13	B7
21290	8	167	3.42487	p13	B7
21310	2	66	2.28556	p15	B7
21352	2	39	1.71188	p16	B7
22070	5	177	2.97939	p10	B7
22079	7	145	3.09713	p10	B7
22191	8	57	2.61517	p11	B7
22224	17	134	4.20682	p12	B7
22334	11	210	4.70853	p14	B7
22360	5	108	2.90606	p01	B7
22417	4	135	3.39706	p16	B7
22442	7	151	2.89538	p15	B7
21004	5	172	3.31517	p08	B6
21009	6	154	3.6444	p08	B6
21011	1	79	2.35999	p15	B6
21012	5	181	3.02185	p15	B6
21013	2	51	1.86364	p15	B6
21017	18	216	4.32134	p08	B6
21021	17	170	4.28049	p15	B6
21022	4	102	2.19022	p15	B6
21027	2	37	1.88517	p08	B6
21030	22	445	7.25964	p08	B6
21033	4	89	2.62635	p15	B6
21041	3	86	2.16263	p15	B6
21043	5	41	1.69291	p15	B6
21047	1	196	3.5776	p08	B6
21048	2	85	2.12714	p08	B6
21050	11	172	4.40772	p08	B6
21053	7	234	3.2757	p08	B6
21055	4	73	1.8564	p08	B6
21057	2	53	1.50772	p09	B6
21060	2	48	1.80057	p09	B6
21062	2	83	2.21699	p10	B6
21063	1	86	1.6384	p09	B6
21065	3	155	2.258	p09	B6
21069	1	57	1.93127	p09	B6
21073	9	178	3.00085	p09	B6
21083	8	83	2.92072	p09	B6
21084	12	143	3.01158	p09	B6
21085	49	1788	4.25359	p18	B6
21090	1	14	1.2673	p09	B6
21091	3	22	1.50568	p09	B6
21094	3	39	1.74793	p09	B6
21101	5	124	2.20936	p10	B6
21102	4	110	2.27086	p10	B6
21107	15	131	2.27382	p10	B6
21108	20	465	7.00001	p10	B6
21111	6	151	2.72251	p10	B6
21115	10	220	3.25259	p10	B6
21117	8	153	2.30619	p10	B6
21119	3	92	2.10195	p10	B6
21121	4	103	1.86812	p10	B6
21124	3	92	2.50935	p10	B6
21125	1	191	2.01204	p10	B6
21129	2	114	3.10916	p10	B6
21131	9	147	2.90843	p10	B6
21142	11	116	5.80624	p11	B6
21146	59	1480	5.70824	p18	B6
21147	2	70	2.1855	p11	B6
21150	8	135	2.88047	p11	B6
21156	1	27	1.41724	p11	B6
21159	12	150	4.10423	p11	B6
21160	8	121	3.27798	p11	B6
21161	10	227	3.96695	p11	B6
21163	1	73	2.11148	p11	B6
21169	8	105	3.69758	p11	B6
21170	4	97	2.28673	p01	B6
21173	2	28	1.75357	p11	B6
21174	1	60	2.54905	p11	B6
21178	3	67	2.60375	p11	B6
21186	13	154	3.26406	p01	B6
21187	13	300	3.13496	p01	B6
21190	15	366	7.04061	p12	B6
21196	3	71	2.69976	p12	B6
21199	8	112	3.53071	p12	B6
21204	4	59	1.96857	p12	B6
21205	2	136	2.5419	p12	B6
21213	2	73	2.72622	p12	B6
21215	4	109	2.90534	p12	B6
21218	2	120	2.36145	p12	B6
21221	3	136	2.66285	p01	B6
21223	9	167	3.20827	p12	B6
21225	3	121	4.07141	p12	B6
21228	5	151	2.98391	p12	B6
21230	2	37	1.85043	p12	B6
21232	13	334	3.7288	p13	B6
21234	2	91	2.08313	p13	B6
21235	11	255	5.13779	p13	B6
21242	14	211	3.99869	p13	B6
21246	20	386	5.81769	p13	B6
21247	11	288	3.68482	p13	B6
21249	6	228	3.441	p13	B6
21252	3	205	3.26432	p13	B6
21255	10	226	2.95501	p13	B6
21256	9	265	3.45029	p13	B6
21258	8	160	3.07583	p13	B6
21261	8	280	4.21409	p13	B6
21265	1	49	1.38941	p13	B6
21266	8	211	3.25829	p13	B6
21267	4	170	3.06303	p13	B6
21268	7	136	3.31988	p13	B6
21271	10	220	3.60182	p13	B6
21275	17	248	4.7216	p13	B6
21277	1	99	2.01482	p13	B6
21278	8	208	3.00657	p13	B6
21281	2	117	2.10478	p13	B6
21291	18	676	6.43052	p13	B6
21292	1	254	3.51149	p13	B6
21296	17	369	5.4064	p13	B6
21300	26	692	5.60764	p13	B6
21305	3	21	1.60986	p14	B6
21306	2	42	1.7075	p14	B6
21307	2	45	1.44551	p01	B6
21309	7	211	3.62285	p15	B6
21312	27	263	6.38306	p15	B6
21314	3	68	1.68847	p15	B6
21322	7	206	4.14796	p15	B6
21325	4	63	2.31165	p15	B6
21326	1	18	1.32324	p15	B6
21329	5	104	3.46376	p15	B6
21335	6	294	3.94728	p15	B6
21336	1	12	1.35801	p15	B6
21339	1	22	1.46486	p15	B6
21342	2	175	3.03279	p15	B6
21348	1	23	1.5068	p16	B6
21350	9	261	3.49255	p16	B6
21351	2	37	1.49318	p16	B6
21358	9	109	2.46013	p16	B6
21361	9	131	3.40548	p16	B6
21364	9	133	3.40245	p16	B6
21369	6	78	2.96773	p16	B6
21371	9	175	2.43875	p01	B6
21373	1	57	1.79894	p16	B6
21374	1	50	1.80378	p16	B6
21378	9	98	2.58707	p16	B6
21379	45	150	2.73254	p16	B6
21387	3	27	1.49169	p16	B6
21393	9	108	3.34943	p16	B6
21395	12	168	4.47254	p16	B6
21402	5	105	2.96117	p16	B6
22002	9	99	3.74624	p09	B6
22012	3	54	2.24955	p09	B6
22026	1	54	1.73106	p09	B6
22030	1	65	2.00641	p09	B6
22036	1	35	1.39578	p09	B6
22039	5	44	2.14772	p09	B6
22047	4	100	2.66086	p09	B6
22051	2	71	2.04395	p09	B6
22054	1	36	1.6964	p09	B6
22072	2	91	2.34971	p10	B6
22082	5	75	2.71339	p10	B6
22090	4	202	2.90014	p10	B6
22091	5	151	3.14394	p10	B6
22106	1	81	2.10231	p10	B6
22108	2	104	2.43723	p10	B6
22122	6	138	1.29096	p01	B6
22127	15	228	5.34678	p12	B6
22134	6	132	3.20796	p12	B6
22135	2	116	3.26386	p12	B6
22144	3	100	3.31383	p12	B6
22166	4	31	1.99908	p11	B6
22171	2	49	2.11544	p11	B6
22184	4	105	2.27269	p11	B6
22192	1	24	1.5511	p11	B6
22208	18	151	6.81131	p11	B6
22221	2	37	1.70898	p12	B6
22222	3	81	2.64545	p12	B6
22240	5	141	3.18992	p12	B6
22255	9	558	4.62619	p13	B6
22257	3	79	2.32906	p13	B6
22258	5	167	2.59078	p13	B6
22268	5	81	2.16521	p13	B6
22269	5	111	2.30178	p13	B6
22270	11	161	3.32333	p13	B6
22289	4	104	2.86205	p14	B6
22296	4	148	3.18635	p14	B6
22302	4	136	3.61368	p14	B6
22304	4	156	2.74347	p14	B6
22307	5	216	3.30717	p14	B6
22322	2	63	1.77607	p14	B6
22338	1	68	2.34263	p14	B6
22343	7	163	1.98184	p14	B6
22349	10	315	4.65783	p14	B6
22351	8	149	3.51138	p14	B6
22361	20	194	7.28091	p14	B6
22369	9	61	2.46271	p14	B6
22372	7	143	3.77948	p14	B6
22375	5	86	2.52431	p14	B6
22376	6	100	2.52597	p16	B6
22380	17	260	4.00244	p16	B6
22383	8	161	3.42061	p16	B6
22389	45	266	5.56117	p16	B6
22391	22	308	5.35601	p16	B6
22395	3	57	2.06398	p16	B6
22396	3	110	2.4822	p16	B6
22404	6	77	2.39885	p16	B6
22414	4	99	3.27924	p16	B6
22422	14	149	4.3067	p15	B6
22423	2	86	2.6861	p15	B6
22425	29	280	6.95776	p15	B6
22426	6	70	2.22557	p15	B6
22430	2	75	1.59732	p15	B6
22434	11	238	4.16913	p15	B6
22440	13	354	2.9912	p01	B6
22447	16	171	3.5569	p15	B6
22448	1	52	1.79783	p15	B6
22453	3	128	3.80137	p15	B6
22455	5	169	3.09744	p15	B6
22458	8	178	3.42482	p15	B6
22459	5	133	2.79109	p15	B6
21037	1	152	2.22831	p08	B4
21071	3	49	2.11025	p09	B4
21089	2	170	2.32225	p01	B4
21105	6	223	3.0015	p10	B4
21114	10	237	2.91594	p10	B4
21148	2	111	2.44973	p11	B4
21179	4	227	2.49284	p01	B4
21183	4	84	2.35755	p12	B4
21188	1	35	1.90055	p12	B4
21219	14	222	4.14791	p12	B4
21238	1	162	2.50252	p13	B4
21254	15	249	4.25483	p13	B4
21282	3	153	2.43589	p01	B4
21295	17	367	4.78541	p13	B4
21327	4	146	3.38101	p15	B4
21330	1	7	1.32273	p15	B4
21346	11	252	4.88414	p15	B4
21355	1	29	1.49589	p16	B4
21023	12	169	4.46624	p15	B3
21165	13	361	5.44752	p11	B3
21206	25	192	5.84979	p12	B3
21253	7	197	2.95299	p13	B3
21337	2	143	3.58627	p15	B3
21353	10	332	4.63225	p16	B3
22009	3	91	1.79382	p09	B3
22014	1	69	1.66863	p09	B3
22016	3	108	2.04827	p09	B3
22019	7	142	4.29792	p09	B3
22020	6	58	2.63611	p09	B3
22021	2	53	1.57724	p09	B3
22022	3	81	3.35261	p09	B3
22024	1	52	1.90024	p09	B3
22025	7	67	2.75381	p09	B3
22028	9	175	3.79694	p09	B3
22029	2	56	2.07634	p09	B3
22032	1	88	2.28058	p09	B3
22033	6	127	3.13329	p09	B3
22040	4	56	2.1046	p09	B3
22041	1	97	2.02635	p01	B3
22042	2	84	2.40108	p09	B3
22057	4	75	2.44022	p09	B3
22062	2	33	1.51247	p09	B3
22063	4	329	3.4299	p10	B3
22064	2	68	1.81076	p10	B3
22065	1	126	2.05396	p10	B3
22066	12	330	5.50633	p10	B3
22067	1	73	1.80963	p10	B3
22069	4	105	2.53525	p10	B3
22073	13	360	4.47521	p10	B3
22074	6	123	2.75918	p10	B3
22075	7	121	3.5806	p10	B3
22076	1	18	2.5355	p01	B3
22077	7	298	3.28382	p10	B3
22080	1	81	1.90847	p10	B3
22081	11	234	4.77064	p10	B3
22083	11	205	3.94463	p10	B3
22084	6	160	3.18021	p10	B3
22085	1	92	2.80003	p10	B3
22086	2	104	2.00919	p10	B3
22087	14	154	3.37898	p10	B3
22088	7	232	3.56029	p10	B3
22092	1	42	1.59367	p10	B3
22093	7	221	2.67601	p10	B3
22095	4	166	2.69295	p10	B3
22096	7	161	3.19064	p10	B3
22097	3	50	1.66362	p10	B3
22098	7	172	3.36263	p10	B3
22100	2	143	2.31756	p10	B3
22101	6	148	3.01277	p10	B3
22102	15	271	6.176	p10	B3
22104	5	232	3.13151	p10	B3
22107	4	168	3.03785	p10	B3
22109	7	221	3.98015	p10	B3
22110	4	104	2.20972	p10	B3
22111	11	212	2.74971	p10	B3
22112	7	246	3.45337	p10	B3
22113	3	111	2.54815	p10	B3
22114	6	206	3.73533	p10	B3
22116	5	99	2.31193	p10	B3
22117	3	99	1.8233	p10	B3
22118	4	128	2.78395	p10	B3
22119	21	309	4.38586	p10	B3
22124	5	144	2.39364	p10	B3
22126	10	145	4.03502	p12	B3
22129	2	92	3.1509	p12	B3
22130	1	25	1.46448	p12	B3
22133	8	179	4.01521	p12	B3
22137	9	108	3.72575	p12	B3
22138	11	296	4.50399	p12	B3
22140	4	120	3.44316	p12	B3
22143	1	25	1.51838	p12	B3
22145	5	122	4.38832	p12	B3
22147	6	37	1.95599	p11	B3
22148	6	94	2.37195	p11	B3
22150	8	96	4.84096	p11	B3
22152	2	72	2.38062	p11	B3
22153	4	73	2.87559	p11	B3
22154	27	191	5.14159	p11	B3
22157	3	69	2.77079	p11	B3
22158	3	29	1.73881	p11	B3
22160	2	115	2.8959	p01	B3
22164	2	51	1.83548	p11	B3
22170	14	97	6.59653	p11	B3
22172	3	34	1.8173	p11	B3
22176	10	92	2.96281	p11	B3
22179	5	124	3.1855	p11	B3
22182	2	53	2.04424	p11	B3
22185	5	135	4.64412	p11	B3
22186	3	37	1.9931	p11	B3
22187	11	96	3.56937	p11	B3
22188	8	91	1.97272	p11	B3
22190	18	204	6.51822	p11	B3
22193	2	55	2.14636	p11	B3
22194	4	105	3.50927	p11	B3
22195	2	61	2.79381	p11	B3
22199	2	81	2.6529	p11	B3
22202	3	109	4.01698	p11	B3
22203	21	311	6.31974	p11	B3
22204	3	103	2.67342	p11	B3
22207	1	4	1.2822	p11	B3
22210	13	131	5.37299	p11	B3
22212	4	60	2.54584	p12	B3
22217	17	182	5.34178	p12	B3
22219	1	76	2.95707	p12	B3
22225	6	100	2.32459	p12	B3
22226	5	157	3.09364	p12	B3
22228	6	55	2.42743	p12	B3
22230	3	89	3.27116	p12	B3
22231	8	106	3.29214	p12	B3
22234	11	141	4.42315	p12	B3
22235	19	227	6.44833	p12	B3
22238	3	135	1.78758	p12	B3
22241	6	201	3.26026	p12	B3
22242	3	113	3.24601	p12	B3
22243	3	102	2.3855	p12	B3
22244	7	168	3.29761	p12	B3
22245	14	153	3.43873	p12	B3
22246	9	132	2.88191	p12	B3
22248	2	58	2.31077	p12	B3
22249	15	163	4.7703	p12	B3
22252	12	376	4.1171	p13	B3
22253	21	396	5.61582	p13	B3
22254	10	136	2.92489	p13	B3
22256	7	130	4.06876	p01	B3
22259	6	77	2.06674	p13	B3
22260	14	190	3.09743	p13	B3
22261	38	425	8.05757	p13	B3
22262	10	197	3.47522	p13	B3
22263	5	170	3.48897	p13	B3
22264	10	208	4.83604	p13	B3
22265	1	68	2.06625	p13	B3
22271	6	115	2.3499	p13	B3
22272	4	159	2.46879	p13	B3
22274	2	60	1.53399	p13	B3
22275	8	170	3.45876	p13	B3
22276	2	97	2.04825	p13	B3
22280	17	218	5.07042	p13	B3
22281	3	107	2.28194	p13	B3
22282	2	65	1.77987	p13	B3
22285	7	61	2.24575	p14	B3
22286	24	355	10.2575	p14	B3
22287	1	53	1.90811	p14	B3
22290	6	85	2.78279	p14	B3
22292	4	58	2.7931	p14	B3
22293	9	172	5.78707	p14	B3
22294	2	81	2.5515	p14	B3
22295	11	100	3.46956	p14	B3
22297	9	238	4.30698	p14	B3
22299	4	54	2.12032	p14	B3
22301	11	153	4.00976	p14	B3
22306	6	95	2.56557	p14	B3
22308	4	169	3.4173	p14	B3
22315	5	117	2.78853	p14	B3
22317	8	84	2.69911	p14	B3
22319	1	19	1.32874	p14	B3
22324	25	192	5.91413	p14	B3
22325	3	18	1.47604	p14	B3
22326	9	150	3.71773	p14	B3
22327	1	45	1.82608	p14	B3
22328	12	126	3.14664	p14	B3
22329	75	118	3.32648	p14	B3
22330	5	143	3.5092	p14	B3
22331	7	108	2.31531	p01	B3
22333	5	83	2.52511	p14	B3
22335	3	147	3.0904	p14	B3
22337	4	122	3.23619	p14	B3
22339	2	32	1.69067	p14	B3
22342	12	155	4.49246	p14	B3
22345	4	157	3.06317	p14	B3
22347	8	126	3.30075	p14	B3
22353	7	113	2.95699	p14	B3
22355	2	25	2.03786	p14	B3
22359	1	73	2.46058	p14	B3
22362	9	77	2.4198	p14	B3
22364	5	121	3.02567	p14	B3
22366	4	72	2.17104	p14	B3
22368	4	66	2.2698	p14	B3
22370	1	44	1.90321	p14	B3
22371	6	81	2.1782	p14	B3
22374	2	155	4.33808	p14	B3
22377	5	154	1.89067	p01	B3
22382	14	88	2.97799	p16	B3
22388	6	92	2.15158	p16	B3
22390	17	257	4.76309	p16	B3
22393	9	145	2.96628	p16	B3
22394	13	171	4.27367	p16	B3
22399	32	210	8.71335	p16	B3
22400	8	91	2.4004	p16	B3
22403	4	46	1.88788	p16	B3
22406	3	106	3.19048	p16	B3
22408	3	99	3.09064	p16	B3
22410	1	160	2.81736	p16	B3
22411	18	174	4.46297	p16	B3
22412	3	33	1.49425	p16	B3
22413	3	78	2.18581	p16	B3
22415	10	62	2.5426	p16	B3
22416	5	58	2.08707	p16	B3
22418	4	34	1.73303	p16	B3
22419	8	62	2.27339	p16	B3
22420	2	50	1.82329	p16	B3
22421	2	52	2.11506	p15	B3
22424	3	104	3.29952	p15	B3
22427	4	66	1.9373	p15	B3
22428	2	109	2.60153	p15	B3
22431	16	245	4.91977	p15	B3
22432	1	133	2.33978	p15	B3
22433	12	181	3.78327	p15	B3
22435	18	232	3.59572	p15	B3
22436	22	343	4.88235	p15	B3
22437	5	118	2.52363	p15	B3
22438	12	141	4.0632	p01	B3
22439	13	132	3.81333	p15	B3
22441	10	155	3.28787	p15	B3
22443	6	44	2.33788	p15	B3
22445	11	227	3.85563	p15	B3
22450	13	149	4.11739	p15	B3
22452	7	133	3.27909	p15	B3
22454	33	290	5.12858	p15	B3
22461	9	151	3.53964	p15	B3
22462	8	129	2.89004	p01	B3
22463	2	18	1.5121	p15	B3
22464	19	202	5.66338	p15	B3
22465	14	344	4.63715	p15	B3
22467	7	131	2.80302	p01	B3
22469	6	88	3.1881	p14	B3
22470	1	46	2.06184	p14	B3
22472	3	162	6.34458	p01	B3
21001	1	66	1.8923	p08	B2
21007	1	120	1.69679	p08	B2
21010	13	179	3.4188	p08	B2
21016	2	222	3.09353	p08	B2
21018	6	324	2.93489	p08	B2
21020	2	111	2.24128	p15	B2
21035	8	166	4.36141	p08	B2
21038	4	182	3.67815	p08	B2
21039	3	139	2.16059	p08	B2
21044	12	209	3.95166	p08	B2
21066	9	128	3.33567	p09	B2
21082	4	49	1.91718	p09	B2
21095	2	70	1.91455	p09	B2
21127	13	177	3.18639	p10	B2
21132	2	105	2.61426	p10	B2
21136	3	74	1.90636	p10	B2
21139	1	46	1.84411	p11	B2
21153	8	134	3.70768	p11	B2
21168	1	237	2.38786	p01	B2
21177	2	106	3.10911	p11	B2
21185	10	112	2.29256	p01	B2
21191	2	141	2.90129	p12	B2
21192	1	47	1.86344	p12	B2
21193	1	156	3.73928	p12	B2
21194	2	88	2.32814	p12	B2
21210	1	50	2.3134	p12	B2
21229	9	65	2.24772	p12	B2
21236	1	59	1.67323	p13	B2
21251	8	124	2.41894	p01	B2
21257	2	113	2.00199	p13	B2
21259	12	518	4.61268	p13	B2
21264	5	154	2.89688	p13	B2
21273	9	207	4.32546	p13	B2
21287	3	167	2.94119	p13	B2
21288	7	126	2.65719	p13	B2
21301	3	98	2.86386	p14	B2
21302	2	88	3.10774	p14	B2
21304	3	42	2.18899	p14	B2
21313	3	89	2.30939	p15	B2
21320	6	136	3.52736	p15	B2
21328	3	132	3.2372	p15	B2
21332	2	78	1.85545	p01	B2
21340	7	157	3.6195	p15	B2
21341	1	30	1.53718	p15	B2
21343	12	152	3.64483	p15	B2
21354	5	68	1.75761	p16	B2
21357	12	88	2.39144	p16	B2
21359	3	83	2.23556	p16	B2
21363	3	107	2.94667	p16	B2
21368	11	140	3.62257	p16	B2
21370	6	85	2.37143	p16	B2
21384	10	127	3.06431	p16	B2
21388	2	34	1.46656	p16	B2
21392	7	70	2.36554	p16	B2
21398	4	67	2.31305	p16	B2
21399	11	122	2.85616	p16	B2
21403	4	85	3.0105	p16	B2
22103	1	45	1.67849	p10	B2
22123	6	292	4.41109	p10	B2
22131	8	126	3.06849	p12	B2
22132	3	67	2.44023	p12	B2
22142	6	159	3.87646	p12	B2
22167	15	95	3.79336	p11	B2
22278	10	129	2.49566	p13	B2
22303	4	75	3.35692	p14	B2
22346	8	133	4.57726	p14	B2
22354	32	232	8.31825	p14	B2
22384	26	261	4.90064	p16	B2
22392	12	220	3.61977	p16	B2
22402	12	109	3.36485	p16	B2
22409	3	53	1.97029	p16	B2
22456	16	108	3.89737	p15	B2
22460	14	203	4.23446	p15	B2
21002	11	185	3.38818	p15	B1
21008	5	136	4.08976	p08	B1
21015	1	147	2.29339	p08	B1
21019	9	278	4.47157	p08	B1
21040	2	98	2.69698	p08	B1
21045	5	136	2.90838	p08	B1
21051	12	413	5.78271	p08	B1
21056	4	73	2.1592	p08	B1
21061	2	25	1.48075	p09	B1
21070	4	116	2.52548	p09	B1
21079	5	67	2.23251	p09	B1
21081	2	34	1.891	p09	B1
21086	1	7	1.24552	p09	B1
21087	4	93	2.28548	p09	B1
21123	2	98	2.61628	p10	B1
21126	1	168	2.27432	p10	B1
21128	4	62	1.92639	p10	B1
21130	6	80	2.33043	p10	B1
21133	5	197	3.62319	p10	B1
21141	4	69	2.39409	p11	B1
21143	5	43	1.98967	p11	B1
21151	10	152	5.70669	p11	B1
21155	45	980	9.92835	p11	B1
21157	7	140	4.04107	p11	B1
21167	3	111	3.57692	p11	B1
21180	1	4	1.28137	p11	B1
21181	10	115	4.05282	p11	B1
21184	4	112	3.22464	p12	B1
21207	5	104	2.65629	p12	B1
21208	10	104	3.56047	p12	B1
21212	6	152	3.72497	p12	B1
21216	3	76	2.44487	p12	B1
21220	2	35	1.78411	p12	B1
21226	2	76	1.9998	p01	B1
21240	1	138	2.48436	p13	B1
21244	6	123	2.92641	p13	B1
21263	1	72	1.60671	p13	B1
21272	5	135	2.36133	p01	B1
21276	9	225	3.48761	p13	B1
21279	7	127	3.22993	p13	B1
21284	16	304	6.35271	p13	B1
21286	4	113	2.87599	p13	B1
21297	4	153	2.88	p13	B1
21299	2	76	2.08038	p13	B1
21303	6	117	3.84926	p14	B1
21311	7	102	2.56621	p15	B1
21315	4	150	4.36445	p15	B1
21316	8	107	2.34426	p15	B1
21317	4	95	3.08896	p15	B1
21318	4	79	2.95418	p15	B1
21319	9	178	4.59212	p15	B1
21321	15	125	3.82504	p15	B1
21323	19	396	5.54042	p15	B1
21333	6	119	2.61586	p15	B1
21334	4	105	3.16836	p15	B1
21349	16	557	2.48662	p18	B1
21362	3	81	2.76567	p16	B1
21376	13	124	2.94303	p16	B1
21383	6	124	3.05496	p16	B1
21389	11	107	3.341	p16	B1
21390	8	103	3.10028	p16	B1
22004	4	59	1.98789	p09	B1
22005	12	140	3.34906	p09	B1
22015	7	145	2.95883	p09	B1
22035	2	15	1.33355	p09	B1
22038	4	130	2.5484	p09	B1
22046	1	24	1.7358	p09	B1
22050	1	49	1.75476	p09	B1
22058	23	431	5.63983	p01	B1
22071	6	202	2.97279	p10	B1
22094	2	61	1.74273	p10	B1
22105	8	144	2.67285	p10	B1
22125	2	199	3.33463	p10	B1
22159	1	21	1.634	p11	B1
22161	1	39	2.09614	p11	B1
22168	1	40	2.59408	p11	B1
22175	1	29	1.56537	p11	B1
22178	5	56	2.90513	p11	B1
22180	8	110	3.2684	p11	B1
22181	8	114	3.74244	p11	B1
22189	6	64	2.58641	p11	B1
22196	2	44	2.42616	p11	B1
22201	4	169	3.71187	p11	B1
22206	6	90	3.1733	p11	B1
22209	8	190	1.27371	p01	B1
22215	11	145	4.94151	p12	B1
22220	4	98	3.54795	p12	B1
22223	10	131	4.37358	p12	B1
22227	7	164	5.1434	p12	B1
22229	1	11	1.43893	p01	B1
22232	3	68	2.4703	p12	B1
22239	11	120	3.96271	p12	B1
22251	13	305	3.68538	p13	B1
22266	5	91	2.34532	p13	B1
22273	5	308	3.28682	p13	B1
22305	4	150	3.25934	p14	B1
22311	6	129	3.84133	p14	B1
22320	7	150	3.76955	p14	B1
22323	6	144	3.86165	p14	B1
22332	7	206	2.69028	p14	B1
22336	10	134	4.27357	p14	B1
22341	50	295	5.84833	p14	B1
22344	5	58	2.57791	p14	B1
22350	11	171	3.48034	p14	B1
22352	9	127	4.36169	p14	B1
22356	10	89	2.21797	p14	B1
22363	10	134	4.38459	p14	B1
22367	4	63	2.17897	p14	B1
22379	23	230	6.76888	p16	B1
22387	1	138	1.8977	p01	B1
22401	34	215	3.94222	p16	B1
22405	3	64	1.93243	p16	B1
22407	1	61	2.00207	p01	B1
22429	3	63	2.95836	p01	B1
22446	22	246	6.6165	p15	B1
22449	7	150	3.44104	p15	B1
21068	0	70	1.84503	p01	B8
21092	0	15	1.25123	p09	B8
21097	0	58	2.02958	p09	B8
21137	0	41	2.29621	p11	B8
21176	0	6	1.28312	p11	B8
21200	0	9	1.30831	p01	B8
21269	0	34	1.38342	p13	B8
21324	0	60	1.61676	p15	B8
21377	0	19	1.34574	p16	B8
21382	0	20	1.35341	p16	B7
22128	0	28	1.544	p12	B7
22211	0	38	1.59649	p11	B7
22466	0	35	1.48695	p15	B7
21028	0	64	1.84008	p08	B6
21074	0	27	1.28102	p09	B6
21076	0	18	1.34839	p09	B6
21096	0	20	1.35059	p09	B6
21098	0	19	1.24591	p09	B6
21144	0	18	1.45247	p11	B6
21172	0	57	1.71774	p01	B6
21182	0	15	1.45433	p11	B6
21211	0	22	1.31694	p01	B6
21248	0	36	1.39348	p13	B6
21260	0	34	1.3851	p13	B6
21381	0	63	1.94206	p16	B6
21391	0	18	1.41936	p16	B6
22006	0	48	1.71257	p09	B6
22017	0	21	1.257	p09	B6
22060	0	21	1.40486	p09	B6
22136	0	57	2.07283	p12	B6
22146	0	14	1.33672	p12	B6
22198	0	55	2.20021	p11	B6
22233	0	38	1.6568	p12	B6
22236	0	34	2.66737	p01	B6
22288	0	26	1.64048	p14	B6
22314	0	13	2.03137	p01	B6
21237	0	59	1.59269	p13	B4
21274	0	26	1.34319	p13	B4
21166	0	33	1.45531	p11	B3
22003	0	11	1.25526	p09	B3
22011	0	22	1.77955	p09	B3
22013	0	36	1.56555	p09	B3
22027	0	34	1.52767	p09	B3
22034	0	17	1.43662	p09	B3
22037	0	23	1.39887	p09	B3
22044	0	27	1.4354	p09	B3
22045	0	20	1.43803	p09	B3
22049	0	20	1.36545	p09	B3
22055	0	29	1.67242	p09	B3
22059	0	39	1.44199	p09	B3
22089	0	44	1.46983	p10	B3
22099	0	37	1.59654	p10	B3
22139	0	16	1.40016	p12	B3
22149	0	41	1.87534	p11	B3
22155	0	30	2.12118	p01	B3
22162	0	23	1.72195	p11	B3
22213	0	20	1.29475	p12	B3
22218	0	17	1.40307	p12	B3
22250	0	35	2.06781	p12	B3
22283	0	38	1.56917	p13	B3
22316	0	23	1.33059	p14	B3
22321	0	11	1.32537	p14	B3
22348	0	72	2.22149	p14	B3
22358	0	66	1.77871	p14	B3
22365	0	46	1.96218	p14	B3
22378	0	12	1.34237	p16	B3
22385	0	23	1.78584	p16	B3
22386	0	105	2.16904	p01	B3
22444	0	34	1.32634	p15	B3
21067	0	35	1.44897	p15	B2
21250	0	37	1.39496	p13	B2
22068	0	62	1.51109	p10	B2
22078	0	96	1.70152	p10	B2
22156	0	15	1.40963	p11	B2
22300	0	29	1.47883	p14	B2
21058	0	26	1.56416	p09	B1
21088	0	30	1.64959	p09	B1
21113	0	52	1.38342	p01	B1
21135	0	91	1.94535	p10	B1
21158	0	15	1.48535	p11	B1
22018	0	30	1.64252	p09	B1
22023	0	15	1.3184	p01	B1
22043	0	24	1.60369	p09	B1
22056	0	25	1.55243	p09	B1
22120	0	84	2.21408	p10	B1
22165	0	53	1.94809	p11	B1
22214	0	41	1.50341	p12	B1
22284	0	42	1.59894	p14	B1
22298	0	28	1.40812	p14	B1
22309	0	20	1.38832	p14	B1
22468	0	10	1.26234	p15	B1
Supplementary table 20. Number of novel SNPs and indels in population B RIL genomes. Average read depth, plate and founder allele are also indicated.
