# Supplementary material for: Genetic variation in P-element dysgenic sterility is associated with double-strand break repair and alternative splicing of TE transcripts
Source: PLoS Genet. 2022 Dec 7;18(12):e1010080. doi: 10.1371/journal.pgen.1010080 (PMC9762592; doi:10.1371/journal.pgen.1010080)
Supplement: S21 Table — (XLSX) [file pgen.1010080.s027.xlsx]

## Sheet: Sheet1
genotype	allele	replicate	normalized.3p	normalized.spliced	normalized.unspliced
Fertile_B81	B8	1	0.579423	0.33415	0.491715
Fertile_B81	B8	1	0.588069	0.388712	0.494398
Fertile_B81	B8	1	0.571669	0.393247	0.452272
Fertile_B81	B8	2	0.643802	0.243076	0.566418
Fertile_B81	B8	2	0.671687	0.343248	0.60038
Fertile_B81	B8	2	0.608389	0.357927	0.615707
Fertile_B81	B8	3	0.732716	0.489063	0.705876
Fertile_B81	B8	3	0.710902	0.542945	0.666092
Fertile_B81	B8	3	0.719242	0.551418	0.656145
Fertile_B82	B8	1	1.09644	1.52963	0.738571
Fertile_B82	B8	1	1.03411	1.23979	0.759265
Fertile_B82	B8	1	1.06801	1.46616	0.789931
Fertile_B82	B8	2	0.980975	0.888629	0.822816
Fertile_B82	B8	2	0.981188	0.834437	0.821497
Fertile_B82	B8	2	0.980709	0.868378	0.808546
Fertile_B82	B8	3	0.925742	1.16455	0.756657
Fertile_B82	B8	3	0.973116	1.17873	0.731948
Fertile_B82	B8	3	0.920446	1.35962	0.753739
Sterile_B62	B6	1	1.17338	1.36098	0.842455
Sterile_B62	B6	1	1.13131	1.29455	0.765504
Sterile_B62	B6	1	1.15855	1.46011	0.790877
Sterile_B62	B6	2	1.00116	1.54876	0.749551
Sterile_B62	B6	2	1.01254	1.41804	0.711789
Sterile_B62	B6	2	0.994526	1.47676	0.745529
Sterile_B62	B6	3	1.1166	1.81454	0.762594
Sterile_B62	B6	3	1.08567	1.96674	0.781455
Sterile_B62	B6	3	1.04064	1.87488	0.771464
Sterile_B63	B6	1	1.01776	1.58237	0.5655
Sterile_B63	B6	1	0.97255	1.45261	0.695608
Sterile_B63	B6	1	1.06195	1.64184	0.681389
Sterile_B63	B6	2	1.01276	1.88338	0.791597
Sterile_B63	B6	2	0.987171	1.78782	0.751408
Sterile_B63	B6	2	1.0779	1.88574	0.762391
Sterile_B63	B6	3	1.31059	2.04431	0.833576
Sterile_B63	B6	3	1.22631	2.043	0.750943
Sterile_B63	B6	3	1.2505	1.80336	0.788758
Supplementary Table 21. qPCR estimates of P-element derived mRNA abundance in dysgenic ovarian RNA. Genotype refers to the isogenic line used as the mother in the dysgenic cross with Harwich males. Allele refers to the founder allele at both QTL peaks. Replicate refers to biological replicate.
